# Supplementary material for: A genome-scale Escherichia coli kinetic metabolic model k-ecoli457 satisfying flux data for multiple mutant strains
Source: Nat Commun. 2016 Dec 20;7:13806. doi: 10.1038/ncomms13806 (PMC5187423; doi:10.1038/ncomms13806)
Supplement: Supplementary Data 1 — List of metabolites, reactions and regulatory interactions [file ncomms13806-s2.xlsx]

## Sheet: Read_Me
Supplementary Data 1: List of metabolites, reactions and regulatory interactions
	Worksheet	Contents	Notes
	Metabolite_List		The list of metabolites in k-ecoli457
		k-ecoli457 abbreviation	c and e stand for intracellular and extracellular metabolites
		iAF1260 abbreviation
		Official name
		Fromula
	Reaction_List		The list of metabolic reactions in k-ecoli457
		Reaction name in k-ecoli457
		Reaction name in iAF1260
		Expanded reaction name
		Reaction equation
		SubSystem
		E.C. Number
		ORF No.
		Available kinetic information	Km [mM]: Michaelis constant; Kcat [1/s]: Turnover number or catalytic constant; KI [mM]: Dissociation constant for inhibitor
	Regulation_List		The list of substrate-level regulations in k-ecoli457
		EC number	Enzyme Classification number
		rxn name	name of the reaction based on iAF1260
		Regulator	the metabolite that regulates the activity of the enzyme (either activation or inhibition)
		Regulation type	type of regulation (either competetive, noncompetetive, mixed or allosteric)
		SubSystem	Sub-System classification
	Biomass_Coupled		The list of metabolic reactions coupled with biomass in k-ecoli457
		Reaction name
		Expanded reaction name
		Reaction equation
		SubSystem
		E.C. Number
		ORF No.
	Stoich._Matrix		Stoichiometry matrix of k-ecoli457
	References		Citations
	Last update:
	2016-09-10

## Sheet: Metabolite_List
	#	k-ecoli457 abbreviation	iAF1260 abbreviation [1]	Official name	Fromula
	1	13dpg_c	13dpg	3-Phospho-D-glyceroyl phosphate	C3H4O10P2
	2	2dda7p_c	2dda7p	2-Dehydro-3-deoxy-D-arabino-heptonate 7-phosphate	C7H10O10P
	3	2ddg_c	2ddg6p	2-Dehydro-3-deoxy-D-gluconate 6-phosphate	C6H8O9P
	4	2pg_c	2pg	D-Glycerate 2-phosphate	C3H4O7P
	5	3pg_c	3pg	3-Phospho-D-glycerate	C3H4O7P
	6	6pgc_c	6pgc	6-Phospho-D-gluconate	C6H10O10P
	7	6pgl_c	6pgl	6-phospho-D-glucono-1,5-lactone	C6H9O9P
	8	ac_c	ac	Acetate	C2H3O2
	9	acald_c	acald	Acetaldehyde	C2H4O
	10	acetylco_c	accoa	Acetyl-CoA	C23H34N7O17P3S
	11	acon_C_c	acon-C	cis-Aconitate	C6H3O6
	12	actp_c	actp	Acetyl phosphate	C2H3O5P
	13	adp_c	adp	ADP	C10H12N5O10P2
	14	adpglc_c	adpglc	ADPglucose	C16H23N5O15P2
	15	akg_c	akg	2-Oxoglutarate	C5H4O5
	16	amp_c	amp	AMP	C10H12N5O7P
	17	atp_c	atp	ATP	C10H12N5O13P3
	18	cit_c	cit	Citrate	C6H5O7
	19	co2_c	co2	CO2	CO2
	21	dhap_c	dhap	Dihydroxyacetone phosphate	C3H5O6P
	22	e4p_c	e4p	D-Erythrose 4-phosphate	C4H7O7P
	23	ethanol_c	etoh	Ethanol	C2H6O
	24	f6p_c	f6p	D-Fructose 6-phosphate	C6H11O9P
	25	fdp_c	fdp	D-Fructose 1,6-bisphosphate	C6H10O12P2
	26	fum_c	fum	Fumarate	C4H2O4
	27	g1p_c	g1p	D-Glucose 1-phosphate	C6H11O9P
	28	g3p_c	g3p	Glyceraldehyde 3-phosphate	C3H5O6P
	29	g6p_c	g6p	D-Glucose 6-phosphate	C6H11O9P
	30	gln_L_c	gln-L	L-Glutamine	C5H10N2O3
	31	glu_L_c	glu-L	L-Glutamate	C5H8NO4
	32	glx_c	glx	Glyoxylate	C2H1O3
	33	h_c	h	H+	H
	34	h2o_c	h2o	H2O	H2O
	35	iciterate_c	icit	Isocitrate	C6H5O7
	36	lac_D_c	lac-D	D-Lactate	C3H5O3
	37	mal_L_c	mal-L	Malate	C4H4O5
	38	nad_c	nad	Nicotinamide adenine dinucleotide	C21H26N7O14P2
	39	nadhd_c	nadh	Nicotinamide adenine dinucleotide - reduced	C21H27N7O14P2
	40	nadp_c	nadp	Nicotinamide adenine dinucleotide phosphate	C21H25N7O17P3
	41	nadphp_c	nadph	Nicotinamide adenine dinucleotide phosphate - reduced	C21H26N7O17P3
	42	nh4_c	nh4	Ammonium	H4N
	43	o2_c	o2	O2	O2
	44	oaa_c	oaa	Oxaloacetate	C4H2O5
	45	pep_c	pep	Phosphoenolpyruvate	C3H2O6P
	46	pi_c	pi	Phosphate	HO4P
	47	pyr_c	pyr	Pyruvate	C3H3O3
	48	q8_c	q8	Ubiquinone-8	C49H74O4
	49	q8h2_c	q8h2	Ubiquinol-8	C49H76O4
	50	r5p_c	r5p	alpha-D-Ribose 5-phosphate	C5H9O8P
	51	rib_D_c	rib-D	D-Ribose	C5H10O5
	52	ru5p_D_c	ru5p-D	D-Ribulose 5-phosphate	C5H9O8P
	53	s7p_c	s7p	Sedoheptulose 7-phosphate	C7H13O10P
	54	succ_c	succ	Succinate	C4H4O4
	55	succo_c	succoa	Succinyl-CoA	C25H35N7O19P3S
	56	xu5p_D_c	xu5p-D	D-Xylulose 5-phosphate	C5H9O8P
	57	pip_c	ppi	Diphosphate	HO7P2
	58	coa_c	coa	Coenzyme A	C21H32N7O16P3S
	59	pro_L_c	pro-L	L-Proline	C5H9NO2
	59	arg_L_c	arg-L	L-Arginine	C6H15N4O2
	60	asp_L_c	asp-L	L-Aspartate	C4H6NO4
	61	asn_L_c	asn-L	L-Asparagine	C4H8N2O3
	62	ala_L_c	ala-L	L-Alanine	C3H7NO2
	63	ser_L_c	ser-L	L-Serine	C3H7NO3
	64	gly_c	gly	Glycine	C2H5NO2
	65	thr_L_c	thr-L	L-Threonine	C4H9NO3
	66	cys_L_c	cys-L	L-Cysteine	C3H7NO2S
	67	lys_L_c	lys-L	L-Lysine	C6H15N2O2
	68	val_L_c	val-L	L-Valine	C5H11NO2
	69	met_L_c	met-L	L-Methionine	C5H11NO2S
	70	leu_L_c	leu-L	L-Leucine	C6H13NO2
	71	ile_L_c	ile-L	L-Isoleucine	C6H13NO2
	72	phe_L_c	phe-L	L-Phenylalanine	C9H11NO2
	73	tyr_L_c	tyr-L	L-Tyrosine	C9H11NO3
	74	trp_L_c	trp-L	L-Tryptophan	C11H12N2O2
	75	his_L_c	his-L	L-Histidine	C6H9N3O2
	76	thf_c	thf	5,6,7,8-Tetrahydrofolate	C19H21N7O6
	77	mlthfl_c	mlthf	5,10-Methylenetetrahydrofolate	C20H21N7O6
	78	5mthf_c	5mthf	5-Methyltetrahydrofolate	C20H24N7O6
	79	Biomass	Biomass	Biomass	#N/A
	80	glu5p_c	glu5p	L-Glutamate 5-phosphate	C5H8NO7P
	81	glu5sa_c	glu5sa	L-Glutamate 5-semialdehyde	C5H9NO3
	82	acgluc_c	acglu	N-Acetyl-L-glutamate	C7H9NO5
	83	acg5sa_c	acg5sa	N-Acetyl-L-glutamate 5-semialdehyde	C7H10NO4
	84	acg5p_c	acg5p	N-Acetyl-L-glutamyl 5-phosphate	C7H9NO8P
	85	acorni_c	acorn	N2-Acetyl-L-ornithine	C7H14N2O3
	86	orn_c	orn	Ornithine	C5H13N2O2
	87	citr_L_c	citr-L	L-Citrulline	C6H13N3O3
	88	argsuc_c	argsuc	N(omega)-(L-Arginino)succinate	C10H17N4O6
	89	3php_c	3php	3-Phosphohydroxypyruvate	C3H2O7P
	90	pseri_L_c	pser-L	O-Phospho-L-serine	C3H6NO6P
	91	acseri_c	acser	O-Acetyl-L-serine	C5H9NO4
	92	phom_c	phom	O-Phospho-L-homoserine	C4H8NO6P
	93	4pasp_c	4pasp	4-Phospho-L-aspartate	C4H6NO7P
	94	aspsa_c	aspsa	L-Aspartate 4-semialdehyde	C4H7NO3
	95	thdp_c	thdp	2,3,4,5-Tetrahydrodipicolinate	C7H7NO4
	96	23dhdp_c	23dhdp	2,3-Dihydrodipicolinate	C7H5NO4
	97	sl2a6o_c	sl2a6o	N-Succinyl-2-L-amino-6-oxoheptanedioate	C11H12NO8
	98	sl26da_c	sl26da	N-Succinyl-LL-2,6-diaminoheptanedioate	C11H16N2O7
	99	26dap_LL_c	26dap-LL	LL-2,6-Diaminoheptanedioate	C7H14N2O4
	100	26dap_M_c	26dap-M	meso-2,6-Diaminoheptanedioate	C7H14N2O4
	101	hom_L_c	hom-L	L-Homoserine	C4H9NO3
	102	suchms_c	suchms	O-Succinyl-L-homoserine	C8H12NO6
	103	cyst_L_c	cyst-L	L-Cystathionine	C7H14N2O4S
	104	hcys_L_c	hcys-L	L-Homocysteine	C4H9NO2S
	105	alac_S_c	alac-S	(S)-2-Acetolactate	C5H7O4
	106	23dhmb_c	23dhmb	(R)-2,3-Dihydroxy-3-methylbutanoate	C5H9O4
	107	3mob_c	3mob	3-Methyl-2-oxobutanoate	C5H7O3
	108	3c3hmp_c	3c3hmp	3-Carboxy-3-hydroxy-4-methylpentanoate	C7H10O5
	109	2ippm_c	2ippm	2-Isopropylmaleate	C7H8O4
	110	3c2hmp_c	3c2hmp	3-Carboxy-2-hydroxy-4-methylpentanoate	C7H10O5
	111	3cmop4_c	3c4mop	3-Carboxy-4-methyl-2-oxopentanoate	C7H8O5
	112	4mop_c	4mop	4-Methyl-2-oxopentanoate	C6H9O3
	113	3mop_c	3mop	(S)-3-Methyl-2-oxopentanoate	C6H9O3
	114	23dhmp_c	23dhmp	(R)-2,3-Dihydroxy-3-methylpentanoate	C6H11O4
	115	2obut_c	2obut	2-Oxobutanoate	C4H5O3
	116	2ahbut_c	2ahbut	(S)-2-Aceto-2-hydroxybutanoate	C6H9O4
	117	prpp_c	prpp	5-Phospho-alpha-D-ribose 1-diphosphate	C5H8O14P3
	118	3dhq_c	3dhq	3-Dehydroquinate	C7H9O6
	119	3dhsk_c	3dhsk	3-Dehydroshikimate	C7H7O5
	120	skm_c	skm	Shikimate	C7H9O5
	121	skm5p_c	skm5p	Shikimate 5-phosphate	C7H8O8P
	122	chor_c	chor	chorismate	C10H8O6
	123	3psme_c	3psme	5-O-(1-Carboxyvinyl)-3-phosphoshikimate	C10H9O10P
	124	anth_c	anth	Anthranilate	C7H6NO2
	125	pran_c	pran	N-(5-Phospho-D-ribosyl)anthranilate	C12H13NO9P
	126	2cpr5pho_c	2cpr5p	1-(2-Carboxyphenylamino)-1-deoxy-D-ribulose 5-phosphate	C12H13NO9P
	127	3ig3pho_c	3ig3p	C'-(3-Indolyl)-glycerol 3-phosphate	C11H12NO6P
	128	pphn_c	pphn	Prephenate	C10H8O6
	129	34hpp_c	34hpp	3-(4-Hydroxyphenyl)pyruvate	C9H7O4
	130	phpyru_c	phpyr	Phenylpyruvate	C9H7O3
	131	prbatpa_c	prbatp	1-(5-Phosphoribosyl)-ATP	C15H19N5O20P4
	132	prbampa_c	prbamp	1-(5-Phosphoribosyl)-AMP	C15H19N5O14P2
	133	prfp_c	prfp	1-(5-Phosphoribosyl)-5-[(5-phosphoribosylamino)methylideneamino]imidazole-4-carboxamide	C15H21N5O15P2
	134	prlp_c	prlp	5-[(5-phospho-1-deoxyribulos-1-ylamino)methylideneamino]-1-(5-phosphoribosyl)imidazole-4-carboxamide	C15H21N5O15P2
	135	aicar_c	aicar	5-Amino-1-(5-Phospho-D-ribosyl)imidazole-4-carboxamide	C9H13N4O8P
	136	eig3pho_c	eig3p	D-erythro-1-(Imidazol-4-yl)glycerol 3-phosphate	C6H9N2O6P
	137	imacp_c	imacp	3-(Imidazol-4-yl)-2-oxopropyl phosphate	C6H7N2O5P
	138	hisp_c	hisp	L-Histidinol phosphate	C6H11N3O4P
	139	histd_c	histd	L-Histidinol	C6H12N3O
	140	fprica_c	fprica	5-Formamido-1-(5-phospho-D-ribosyl)imidazole-4-carboxamide	C10H13N4O9P
	141	imp_c	imp	IMP	C10H11N4O8P
	142	dcamp_c	dcamp	N6-(1,2-Dicarboxyethyl)-AMP	C14H14N5O11P
	143	pram_c	pram	5-Phospho-beta-D-ribosylamine	C5H11NO7P
	144	gar_c	gar	N1-(5-Phospho-D-ribosyl)glycinamide	C7H14N2O8P
	145	fgam_c	fgam	N2-Formyl-N1-(5-phospho-D-ribosyl)glycinamide	C8H13N2O9P
	146	pramf_c	pram	5-Phospho-beta-D-ribosylamine	C5H11NO7P
	147	air_c	air	5-amino-1-(5-phospho-D-ribosyl)imidazole	C8H12N3O7P
	148	5caiz_c	5caiz	5-phosphoribosyl-5-carboxyaminoimidazole	C9H11N3O9P
	149	5aizc_c	5aizc	5-amino-1-(5-phospho-D-ribosyl)imidazole-4-carboxylate	C9H11N3O9P
	150	25aics_c	25aics	(S)-2-[5-Amino-1-(5-phospho-D-ribosyl)imidazole-4-carboxamido]succinate	C13H15N4O12P
	151	2aobut_c	2aobut	L-2-Amino-3-oxobutanoate	C4H7NO3
	152	malcoam_c	malcoa	Malonyl-CoA	C24H33N7O19P3S
	153	malACP_c	malACP	Malonyl-[acyl-carrier protein]	C14H22N2O10PRS
	154	ACPA_c	ACP	acyl carrier protein	C11H21N2O7PRS
	155	acACP_c	acACP	Acetyl-ACP	C13H23N2O8PRS
	156	3haACP_c	3haACP	(3R)-3-Hydroxyacyl-[acyl-carrier protein]	C15H27N2O9PRS
	157	but2eACP_c	but2eACP	But-2-enoyl-[acyl-carrier protein]	C15H25N2O8PRS
	158	butACP_c	butACP	Butyryl-ACP (n-C4:0ACP)	C15H27N2O8PRS
	159	but_c	but	Butyrate (n-C4:0)	C4H7O2
	160	3ohexACP_c	3ohexACP	3-Oxohexanoyl-[acyl-carrier protein]	C17H29N2O9PRS
	161	3hhexACP_c	3hhexACP	(R)-3-Hydroxyhexanoyl-[acyl-carrier protein]	C17H31N2O9PRS
	162	thex2eACP_c	thex2eACP	trans-Hex-2-enoyl-[acyl-carrier protein]	C17H29N2O8PRS
	163	hexACP_c	hexACP	Hexanoyl-ACP (n-C6:0ACP)	C17H31N2O8PRS
	164	3ooctACP_c	3ooctACP	3-Oxooctanoyl-[acyl-carrier protein]	C19H33N2O9PRS
	165	3hoctACP_c	3hoctACP	(R)-3-Hydroxyoctanoyl-[acyl-carrier protein]	C19H35N2O9PRS
	166	toct2eACP_c	toct2eACP	trans-Oct-2-enoyl-[acyl-carrier protein]	C19H33N2O8PRS
	167	ocACP_c	ocACP	Octanoyl-ACP (n-C8:0ACP)	C19H35N2O8PRS
	168	toct2eACP_c	toct2eACP	trans-Oct-2-enoyl-[acyl-carrier protein]	C19H33N2O8PRS
	169	octa_c	octa	octanoate (n-C8:0)	C8H15O2
	170	occoao_c	occoa	Octanoyl-CoA (n-C8:0CoA)	C29H46N7O17P3S
	171	oc2coaoc_c	oc2coa	trans-Oct-2-enoyl-CoA	C29H44N7O17P3S
	172	3hocoa3_c	3hocoa	(S)-3-Hydroxyoctanoyl-CoA	C29H46N7O18P3S
	173	3oocoa3_c	3oocoa	3-Oxooctanoyl-CoA	C29H44N7O18P3S
	174	hxa_c	hxa	Hexanoate (n-C6:0)	C6H11O2
	175	hxcoah_c	hxcoa	Hexanoyl-CoA (n-C6:0CoA)	C27H42N7O17P3S
	176	hx2coah_c	hx2coa	trans-Hex-2-enoyl-CoA	C27H40N7O17P3S
	177	fad_c	fad	Flavin adenine dinucleotide oxidized	C27H31N9O15P2
	178	fadh2_c	fadh2	Flavin adenine dinucleotide reduced	C27H33N9O15P2
	179	3hhcoa3_c	3hhcoa	(S)-3-Hydroxyhexanoyl-CoA	C27H42N7O18P3S
	180	3ohcoa3_c	3ohcoa	3-Oxohexanoyl-CoA	C27H40N7O18P3S
	181	btcoabt_c	btcoa	Butanoyl-CoA	C25H38N7O17P3S
	182	b2coab2_c	b2coa	Crotonoyl-CoA	C25H36N7O17P3S
	183	3hbcoa3h3_c	3hbcoa	(S)-3-Hydroxybutanoyl-CoA	C25H38N7O18P3S
	184	aacoaaa_c	aacoa	Acetoacetyl-CoA	C25H36N7O18P3S
	185	3odecACP_c	3odecACP	3-Oxodecanoyl-[acyl-carrier protein]	C21H37N2O9PRS
	186	dcaACP_c	dcaACP	Decanoyl-ACP (n-C10:0ACP)	C21H39N2O8PRS
	187	3oddecACP_c	3oddecACP	3-Oxododecanoyl-[acyl-carrier protein]	C23H41N2O9PRS
	188	cdec3eACP_c	cdec3eACP	cis-dec-3-enoyl-[acyl-carrier protein] (n-C10:1)	C21H37N2O8PRS
	189	3ocddec5eACP3oc_c	3ocddec5eACP	3-oxo-cis-dodec-5-enoyl-[acyl-carrier protein]	C23H39N2O9PRS
	190	ddcaACPd_c	ddcaACP	Dodecanoyl-ACP (n-C12:0ACP)	C23H43N2O8PRS
	191	3omrsACP_c	3omrsACP	3-Oxotetradecanoyl-[acyl-carrier protein]	C25H45N2O9PRS
	192	cddec5eACP_c	cddec5eACP	cis-dodec-5-enoyl-[acyl-carrier protein] (n-C12:1)	C23H41N2O8PRS
	193	3ocmrs7eACP_c	3ocmrs7eACP	3-oxo-cis-myristol-7-eoyl-[acyl-carrier protein]	C25H43N2O9PRS
	194	myrsACP_c	myrsACP	Myristoyl-ACP (n-C14:0ACP)	C25H47N2O8PRS
	195	3opalmACP3op_c	3opalmACP	3-Oxohexadecanoyl-[acyl-carrier protein]	C27H49N2O9PRS
	196	tdeACP_c	tdeACP	cis-tetradec-7-enoyl-[acyl-carrier protein] (n-C14:1)	C25H45N2O8PRS
	197	3ocpalm9eACP_c	3ocpalm9eACP	3-oxo-cis-palm-9-eoyl-[acyl-carrier protein]	C27H47N2O9PRS
	198	palmACP_c	palmACP	Palmitoyl-ACP (n-C16:0ACP)	C27H51N2O8PRS
	199	3ooctdACP_c	3ooctdACP	3-Oxooctadecanoyl-[acyl-carrier protein]	C29H53N2O9PRS
	200	hdeACP_c	hdeACP	cis-hexadec-9-enoyl-[acyl-carrier protein] (n-C16:1)	C27H49N2O8PRS
	201	3hdecACP_c	3hdecACP	(R)-3-Hydroxydecanoyl-[acyl-carrier protein]	C21H39N2O9PRS
	202	3hddecACP_c	3hddecACP	(R)-3-Hydroxydodecanoyl-[acyl-carrier protein]	C23H43N2O9PRS
	203	3hcddec5eACP_c	3hcddec5eACP	(R)-3-hydroxy-cis-dodec-5-enoyl-[acyl-carrier protein]	C23H41N2O9PRS
	204	3hmrsACP_c	3hmrsACP	(R)-3-Hydroxytetradecanoyl-[acyl-carrier protein]	C25H47N2O9PRS
	205	3hcmrs7eACP_c	3hcmrs7eACP	(R)-3-hydroxy-cis-myristol-7-eoyl-[acyl-carrier protein]	C25H45N2O9PRS
	206	3hpalmACP_c	3hpalmACP	R-3-hydroxypalmitoyl-[acyl-carrier protein]	C27H51N2O9PRS
	207	3hcpalm9eACP_c	3hcpalm9eACP	(R)-3-hydroxy-cis-palm-9-eoyl-[acyl-carrier protein]	C27H49N2O9PRS
	208	3hoctaACP_c	3hoctaACP	(R)-3-Hydroxyoctadecanoyl-[acyl-carrier protein]	C29H55N2O9PRS
	209	tdec2eACP_c	tdec2eACP	trans-Dec-2-enoyl-[acyl-carrier protein]	C21H37N2O8PRS
	210	tddec2eACP_c	tddec2eACP	trans-Dodec-2-enoyl-[acyl-carrier protein]	C23H41N2O8PRS
	211	t3c5ddeceACP_c	t3c5ddeceACP	trans-3-cis-5-dodecenoyl-[acyl-carrier protein]	C23H39N2O8PRS
	212	tmrs2eACP_c	tmrs2eACP	trans-Tetradec-2-enoyl-[acyl-carrier protein]	C25H45N2O8PRS
	213	t3c7mrseACP_c	t3c7mrseACP	trans-3-cis-7-myristoleoyl-[acyl-carrier protein]	C25H43N2O8PRS
	214	tpalm2eACP_c	tpalm2eACP	trans-Hexadec-2-enoyl-[acyl-carrier protein]	C27H49N2O8PRS
	215	t3c9palmeACP_c	t3c9palmeACP	trans-3-cis-9-palmitoleoyl-[acyl-carrier protein]	C27H47N2O8PRS
	216	ocdcaACP_c	ocdcaACP	Octadecanoyl-ACP (n-C18:0ACP)	C29H55N2O8PRS
	217	toctd2eACP_c	toctd2eACP	trans-octadec-2-enoyl-[acyl-carrier protein]	C29H53N2O8PRS
	218	t3c11vaceACP_c	t3c11vaceACP	trans-3-cis-11-vacceoyl-[acyl-carrier protein]	C29H51N2O8PRS
	219	octeACP_c	octeACP	cis-octadec-11-enoyl-[acyl-carrier protein] (n-C18:1)	C29H53N2O8PRS
	220	dcacoad_c	dcacoa	Decanoyl-CoA (n-C10:0CoA)	C31H50N7O17P3S
	221	dcad_c	dca	Decanoate (n-C10:0)	C10H19O2
	222	ddcacoad_c	ddcacoa	Dodecanoyl-CoA (n-C12:0CoA)	C33H54N7O17P3S
	223	ddcadd_c	ddca	Dodecanoate (n-C12:0)	C12H23O2
	224	tdcoat_c	tdcoa	Tetradecanoyl-CoA (n-C14:0CoA)	C35H58N7O17P3S
	225	ttdcat_c	ttdca	tetradecanoate (n-C14:0)	C14H27O2
	226	ttdceat_c	ttdcea	tetradecenoate (n-C14:1)	C14H25O2
	227	tdecoat_c	tdecoa	Tetradecenoyl-CoA (n-C14:1CoA)	C35H56N7O17P3S
	228	hdcahd_c	hdca	Hexadecanoate (n-C16:0)	C16H31O2
	229	pmtcoap_c	pmtcoa	Palmitoyl-CoA (n-C16:0CoA)	C37H62N7O17P3S
	230	hdceah_c	hdcea	Hexadecenoate (n-C16:1)	C16H29O2
	231	hdcoah_c	hdcoa	Hexadecenoyl-CoA (n-C16:1CoA)	C37H60N7O17P3S
	232	ocdcaoc_c	ocdca	octadecanoate (n-C18:0)	C18H35O2
	233	stcoas_c	stcoa	Stearoyl-CoA (n-C18:0CoA)	C39H66N7O17P3S
	234	odecoaod_c	odecoa	Octadecenoyl-CoA (n-C18:1CoA)	C39H64N7O17P3S
	235	ocdceaod_c	ocdcea	octadecenoate (n-C18:1)	C18H33O2
	236	3odcoa3od_c	3odcoa	3-Oxodecanoyl-CoA	C31H48N7O18P3S
	237	3oddcoa3od_c	3oddcoa	3-Oxododecanoyl-CoA	C33H52N7O18P3S
	238	3otdcoa3ot_c	3otdcoa	3-Oxotetradecanoyl-CoA	C35H56N7O18P3S
	239	3ohdcoa3ohd_c	3ohdcoa	3-Oxohexadecanoyl-CoA	C37H60N7O18P3S
	240	3oodcoa3ood_c	3oodcoa	3-Oxooctadecanoyl-CoA	C39H64N7O18P3S
	241	3hdcoa3hd_c	3hdcoa	(S)-3-Hydroxydecanoyl-CoA	C31H50N7O18P3S
	242	3hddcoa3hd_c	3hddcoa	(S)-3-Hydroxydodecanoyl-CoA	C33H54N7O18P3S
	243	3hhdcoa3hhd_c	3hhdcoa	(S)-3-Hydroxyhexadecanoyl-CoA	C37H62N7O18P3S
	244	3hodcoa3hod_c	3hodcoa	(S)-3-Hydroxyoctadecanoyl-CoA	C39H66N7O18P3S
	245	dc2coadc_c	dc2coa	trans-Dec-2-enoyl-CoA	C31H48N7O17P3S
	246	dd2coadd_c	dd2coa	trans-Dodec-2-enoyl-CoA	C33H52N7O17P3S
	247	td2coatd_c	td2coa	trans-Tetradec-2-enoyl-CoA	C35H56N7O17P3S
	248	hdd2coahd_c	hdd2coa	trans-Hexadec-2-enoyl-CoA	C37H60N7O17P3S
	249	od2coaod_c	od2coa	trans-Octadec-2-enoyl-CoA	C39H64N7O17P3S
	250	ala_D_c	ala-D	D-Alanine	C3H7NO2
	251	sucargs_c	sucarg	N2-Succinyl-L-arginine	C10H17N4O5
	252	sucorns_c	sucorn	N2-Succinyl-L-ornithine	C9H15N2O5
	253	sucglus_c	sucglu	N2-Succinyl-L-glutamate	C9H10NO7
	254	agma_c	agm	Agmatine	C5H16N4
	255	ptrcp_c	ptrc	Putrescine	C4H14N2
	256	ggptrcg_c	ggptrc	gamma-glutamyl-putrescine	C9H20O3N3
	257	ggbutalg_c	ggbutal	gamma-glutamyl-gamma-butyraldehyde	C9H16O4N2
	258	h2o2h2_c	h2o2	Hydrogen peroxide	H2O2
	259	4abut4_c	4abut	4-Aminobutanoate	C4H9NO2
	260	sucsals_c	sucsal	Succinic semialdehyde	C4H5O3
	261	4abutn4_c	4abutn	4-Aminobutanal	C4H10NO
	262	15dap15_c	15dap	1,5-Diaminopentane	C5H16N2
	263	1pyr5c_c	1pyr5c	1-Pyrroline-5-carboxylate	C5H6NO2
	264	aacta_c	aact	Aminoacetone	C3H8NO
	265	mthgxlm_c	mthgxl	Methylglyoxal	C3H4O2
	266	acetola_c	acetol	Acetol	C3H6O2
	267	12ppd_R_c	12ppd-R	(R)-Propane-1,2-diol	C3H8O2
	268	lgt_S_c	lgt-S	(R)-S-Lactoylglutathione	C13H20N3O8S
	269	gthrd_c	gthrd	Reduced glutathione	C10H16N3O6S
	270	gg4abutg_c	gg4abut	gamma-glutamyl-gamma aminobutyric acid	C9H15O5N2
	271	glycogen_c	glycogen	glycogen	C6H10O5
	272	3htdcoa3ht_c	3htdcoa	(S)-3-Hydroxytetradecanoyl-CoA	C35H58N7O18P3S
	273	for_c	for	Formate	CH1O2
	274	glyc_c	glyc	Glycerol	C3H8O3
	275	glyc3p_c	glyc3p	Glycerol 3-phosphate	C3H7O6P
	276	ac_e	ac	Acetate	C2H3O2
	277	acald_e	acald	Acetaldehyde	C2H4O
	278	akg_e	akg	2-Oxoglutarate	C5H4O5
	279	co2_e	co2	CO2	CO2
	280	ethanol_e	etoh	Ethanol	C2H6O
	281	fum_e	fum	Fumarate	C4H2O4
	282	glc_D_e	glc-D	D-Glucose	C6H12O6
	283	gln_L_e	gln-L	L-Glutamine	C5H10N2O3
	284	glu_L_e	glu-L	L-Glutamate	C5H8NO4
	285	h_e	h	H+	H
	286	h2o_e	h2o	H2O	H2O
	287	lac_D_e	lac-D	D-Lactate	C3H5O3
	288	mal_L_e	mal-L	L-Malate	C4H4O5
	289	nh4_e	nh4	Ammonium	H4N
	290	o2_e	o2	O2	O2
	291	pi_e	pi	Phosphate	HO4P
	292	pyr_e	pyr	Pyruvate	C3H3O3
	293	succ_e	succ	Succinate	C4H4O4
	294	e4p_e	e4p	D-Erythrose 4-phosphate	C4H7O7P
	295	s7p_e	s7p	Sedoheptulose 7-phosphate	C7H13O10P
	296	ru5p_D_e	ru5p-D	D-Ribulose 5-phosphate	C5H9O8P
	297	oaa_e	oaa	Oxaloacetate	C4H2O5
	298	succo_e	succoa	Succinyl-CoA	C25H35N7O19P3S
	299	acetylco_e	accoa	LL-2,6-Diaminoheptanedioate	C7H14N2O4
	300	dhap_e	dhap	Dihydroxyacetone phosphate	C3H5O6P
	301	3pg_e	3pg	3-Phospho-D-glycerate	C3H4O7P
	302	f6p_e	f6p	D-Fructose 6-phosphate	C6H11O9P
	303	g3p_e	g3p	Glyceraldehyde 3-phosphate	C3H5O6P
	304	pep_e	pep	Phosphoenolpyruvate	C3H2O6P
	305	2dda7p_e	2dda7p	2-Dehydro-3-deoxy-D-arabino-heptonate 7-phosphate	C7H10O10P
	306	glycogen_e	glycogen	glycogen	C6H10O5
	307	rib_D_e	rib-D	D-Ribose	C5H10O5
	308	but_e	but	Butyrate (n-C4:0)	C4H7O2
	309	octa_e	octa	octanoate (n-C8:0)	C8H15O2
	310	hxa_e	hxa	Hexanoate (n-C6:0)	C6H11O2
	311	pro_L_e	pro-L	L-Proline	C5H9NO2
	312	arg_L_e	arg-L	L-Arginine	C6H15N4O2
	313	asp_L_e	asp-L	L-Aspartate	C4H6NO4
	314	asn_L_e	asn-L	L-Asparagine	C4H8N2O3
	315	ala_L_e	ala-L	L-Alanine	C3H7NO2
	316	ser_L_e	ser-L	L-Serine	C3H7NO3
	317	gly_e	gly	Glycine	C2H5NO2
	318	thr_L_e	thr-L	L-Threonine	C4H9NO3
	319	cys_L_e	cys-L	L-Cysteine	C3H7NO2S
	320	lys_L_e	lys-L	L-Lysine	C6H15N2O2
	321	val_L_e	val-L	L-Valine	C5H11NO2
	322	met_L_e	met-L	L-Methionine	C5H11NO2S
	323	leu_L_e	leu-L	L-Leucine	C6H13NO2
	324	ile_L_e	ile-L	L-Isoleucine	C6H13NO2
	325	phe_L_e	phe-L	L-Phenylalanine	C9H11NO2
	326	tyr_L_e	tyr-L	L-Tyrosine	C9H11NO3
	327	trp_L_e	trp-L	L-Tryptophan	C11H12N2O2
	328	his_L_e	his-L	L-Histidine	C6H9N3O2
	329	dcad_e	dca	Decanoate (n-C10:0)	C10H19O2
	330	ddcad_e	ddca	Dodecanoate (n-C12:0)	C12H23O2
	331	ocdcaoc_e	ocdca	octadecanoate (n-C18:0)	C18H35O2
	332	ttdcat_e	ttdca	tetradecanoate (n-C14:0)	C14H27O2
	333	hdcah_e	hdca	Hexadecanoate (n-C16:0)	C16H31O2
	334	15dap15_e	15dap	1,5-Diaminopentane	C5H16N2
	335	12ppd_R_e	12ppd-R	(R)-Propane-1,2-diol	C3H8O2
	336	for_e	for	Formate	CH1O2
	337	glyc_e	glyc	Glycerol	C3H8O3

## Sheet: Reaction_List
	#	Reaction name	Reaction name in iAF1260 [1]	Expanded reaction name	Reaction equation	SubSystem	EC number	ORF number	Available kinetic information [2-3]
									d and e (BRENDA/ECOCYC)
									Km	kcat	kcat/Km
	1	ACALD	ACALD	acetaldehyde dehydrogenase (acetylating)	(1)acald[c]+(1)coa[c]+(1)nad[c]<--->(1)accoa[c]+(1)h[c]+(1)nadh[c]	Pyruvate Metabolism	1.2.1.10	(b1241 or b0351)	KM VALUE [mM] SUBSTRATE 1.5 acetaldehyde 10 acetaldehyde 0.007 acetyl-CoA 0.013 acetyl-CoA 0.008 CoA 0.01 CoA 0.05 NAD+ 0.08 NAD+ 0.025 NADH 0.1 NADH
	2	ACALDtpp_ex	composed of ACALDtex and ACALDtpp	composed of acetaldehyde transport via diffusion (extracellular to periplasm) and acetaldehyde reversible transport (periplasm)	(1)acald[e]<--->(1)acald[c]	Transport, Outer Membrane Porin and inner membrane		((b0241 or b0929 or b1377 or b2215) and s0001)
	3	ACKr	ACKr	acetate kinase	(1)ac[c]+(1)atp[c]<--->(1)actp[c]+(1)adp[c]	Pyruvate Metabolism	2.7.2.1	(b3115 or b2296 or b1849)	KM VALUE [mM] SUBSTRATE 7 acetate 300 acetate 0.16 acetyl phosphate 5 acetyl phosphate 0.5 ADP 1.5 ADP 0.07 ATP 0.94 ATP 1.1 GTP 0.78 ITP
	4	ACONTa	ACONTa	aconitase (half-reaction A, Citrate hydro-lyase)	(1)cit[c]<--->(1)acon-C[c]+(1)h2o[c]	Citric Acid Cycle	4.2.1.3	(b1276 or b0118)	KM VALUE [mM] SUBSTRATE 0.21 (2R,3S)-2-methylisocitrate 0.016 cis-aconitate 0.058 cis-aconitate 1.16 citrate 11 citrate
	5	ACONTb	ACONTb	aconitase (half-reaction B, Isocitrate hydro-lyase)	(1)acon-C[c]+(1)h2o[c]<--->(1)icit[c]	Citric Acid Cycle	4.2.1.3	(b0118 or b1276)	KM VALUE [mM] SUBSTRATE 0.21 (2R,3S)-2-methylisocitrate 0.016 cis-aconitate 0.058 cis-aconitate 1.16 citrate 11 citrate
	6	ACt2rpp_ex_H	composed of ACt2rpp and ACtex and Htex	composed of acetate reversible transport via proton symport (periplasm) and Acetate transport via diffusion (extracellular to periplasm) and proton transport via diffusion (extracellular to periplasm)	(1)ac[e]+(1)h[e]<--->(1)ac[c]+(1)h[c]	Transport, Outer Membrane Porin and inner membrane		((b0241 or b0929 or b1377 or b2215) and (b0929 or b1377 or b2215 or b0241))
	7	ADK1	ADK1	adenylate kinase	(1)amp[c]+(1)atp[c]<--->(2)adp[c]	Nucleotide Salvage Pathway	2.7.4.3	b0474	KM VALUE [mM] SUBSTRATE 0.85 2'-dAMP 0.73 7-deazaadenosine 5'-monophosphate 1.3 adenine-9-beta-D-arabinofuranoside 5'-monophosphate 0.09 ADP3- 0.038 AMP 0.038 AMP 0.048 ATP 0.048 ATP 0.084 ATP 0.27 ATP
	8	AKGDH	AKGDH	2-Oxogluterate dehydrogenase	(1)akg[c]+(1)coa[c]+(1)nad[c]--->(1)co2[c]+(1)nadh[c]+(1)succoa[c]	Citric Acid Cycle		(b0116 and b0726 and b0727)
	9	AKGt2rpp_ex	composed of AKGt2rpp and AKGtex and Htex	composed of 2-oxoglutarate reversible transport via symport (periplasm) and alpha-ketoglutarate transport via diffusion (extracellular to periplasm) and proton transport via diffusion (extracellular to periplasm)	(1)akg[e]+(1)h[e]<--->(1)akg[c]+(1)h[c]	Transport, Outer Membrane Porin and inner membrane		(b2587 and (b0241 or b0929 or b1377 or b2215))
	10	ALCD2x	ALCD2x	alcohol dehydrogenase (ethanol)	(1)etoh[c]+(1)nad[c]<--->(1)acald[c]+(1)h[c]+(1)nadh[c]	Pyruvate Metabolism	1.1.1.1	(b0356 or b1478 or b1241)	Km=10.6 ethonal		Ki VALUE [mM] Ki VALUE [mM] Maximum INHIBITOR ORGANISM UNIPROT ACCESSION NO. COMMENTARY LITERATURE IMAGE 18.26 - 4-Methylpyrazole
	11	ATPM	ATPM	ATP maintenance requirement	(1)atp[c]+(1)h2o[c]--->(1)adp[c]+(1)h[c]+(1)pi[c]	Unassigned
	12	ATPS4rpp	ATPS4rpp	ATP synthase (four protons for one ATP) (periplasm)	(1)adp[c]+(4)h[e]+(1)pi[c]<--->(1)atp[c]+(1)h2o[c]+(3)h[c]	Oxidative Phosphorylation		(((b3736 and b3737 and b3738) and (b3731 and b3732 and b3733 and b3734 and b3735)) or ((b3736 and b3737 and b3738) and (b3731 and b3732 and b3733 and b3734 and b3735) and b3739))	KM VALUE [mM] SUBSTRATE LITERATURE 0.025 ADP 712371 0.1 ADP 712371 0.052 ATP 712371 0.053 ATP 711178 0.073 ATP 711178 0.078 ATP 712371 3.2 phosphate 712371 4.2 phosphate 712371 0.6 ATP 210238	TURNOVER NUMBER [1/s] SUBSTRATE LITERATURE 16 ADP 712371 55 ADP 712371 285 ATP 712371 539 ATP 712371 20 phosphate 712371 66 phosphate 712371	kcat/KM VALUE [1/mMs-1] SUBSTRATE LITERATURE 160 ADP 712371 2200 ADP 712371 3800 ATP 712371 10000 ATP 712371 4.8 phosphate 712371 21 phosphate 712371
	13	CO2tpp_ex	composed of CO2tex and CO2tpp	composed of CO2 transport via diffusion (periplasm and extracellular to periplasm)	(1)co2[e]<--->(1)co2[c]	Transport, Outer Membrane Porin and inner membrane		((b0241 or b0929 or b1377 or b2215) and s0001)
	14	CS	CS	citrate synthase	(1)accoa[c]+(1)h2o[c]+(1)oaa[c]--->(1)cit[c]+(1)coa[c]+(1)h[c]	Citric Acid Cycle		b0720
	15	CYTBD2pp_H	composed of CYTBD2pp and Htex	composed of cytochrome oxidase bd (menaquinol-8: 2 protons) (periplasm) and proton transport via diffusion (extracellular to periplasm)	(2)h[c]+(0.5)o2[c]+(1)q8h2[c]--->(1)h2o[c]+(2)h[e]+(1)q8[c]	Oxidative Phosphorylation		((b0978 and b0979) and (b0929 or b1377 or b2215 or b0241))
	16	D-LACt2pp_ex_H	composed of D-LACt2pp and D-LACtex and Htex	composed of D-lactate transport via diffusion (periplasm and extracellular to periplasm) and proton transport via diffusion (extracellular to periplasm)	(1)h[e]+(1)lac-D[e]<--->(1)h[c]+(1)lac-D[c]	Transport, Outer Membrane Porin and inner membrane		((b3603 or b2975) and (b0241 or b0929 or b1377 or b2215) and (b0929 or b1377 or b2215 or b0241))
	17	ENO	ENO	enolase	(1)2pg[c]<--->(1)h2o[c]+(1)pep[c]	Glycolysis/Gluconeogenesis	4.2.1.11	b2779
	18	ETOHt2rpp_ex_H	composed of ETOHt2rpp and ETOHtex and Htex	composed of ethanol reversible transport via proton symport (periplasm) and ethanol transport via diffusion (extracellular to periplasm) and proton transport via diffusion (extracellular to periplasm)	(1)etoh[e]+(1)h[e]<--->(1)etoh[c]+(1)h[c]	Transport, Outer Membrane Porin and inner membrane		((b0241 or b0929 or b1377 or b2215) and (b0241 or b0929 or b1377 or b2215) and (b0929 or b1377 or b2215 or b0241))
	19	EX_ac(e)	EX_ac(e)	Acetate exchange	(1)ac[e]<--->
	20	EX_acald(e)	EX_acald(e)	Acetaldehyde exchange	(1)acald[e]<--->
	21	EX_akg(e)	EX_akg(e)	2-Oxoglutarate exchange	(1)akg[e]<--->
	22	EX_co2(e)	EX_co2(e)	CO2 exchange	(1)co2[e]<--->
	23	EX_etoh(e)	EX_etoh(e)	Ethanol exchange	(1)etoh[e]<--->
	24	EX_fum(e)	EX_fum(e)	Fumarate exchange	(1)fum[e]<--->
	25	EX_glc(e)	EX_glc(e)	D-Glucose exchange	(1)glc-D[e]<--->
	26	EX_gln_L(e)	EX_gln_L(e)	L-Glutamine exchange	(1)gln-L[e]<--->
	27	EX_glu_L(e)	EX_glu_L(e)	L-Glutamate exchange	(1)glu-L[e]<--->
	28	EX_h(e)	EX_h(e)	H2 exchange	(1)h[e]<--->
	29	EX_h2o(e)	EX_h2o(e)	H2O exchange	(1)h2o[e]<--->
	30	EX_lac_D(e)	EX_lac_D(e)	D-lactate exchange	(1)lac-D[e]<--->
	31	EX_mal_L(e)	EX_mal_L(e)	L-Malate exchange	(1)mal-L[e]<--->
	32	EX_nh4(e)	EX_nh4(e)	Ammonia exchange	(1)nh4[e]<--->
	33	EX_o2(e)	EX_o2(e)	O2 exchange	(1)o2[e]<--->
	34	EX_pi(e)	EX_pi(e)	Phosphate exchange	(1)pi[e]<--->
	35	EX_pyr(e)	EX_pyr(e)	Pyruvate exchange	(1)pyr[e]<--->
	36	EX_succ(e)	EX_succ(e)	Succinate exchange	(1)succ[e]<--->
	37	FBA	FBA	fructose-bisphosphate aldolase	(1)fdp[c]<--->(1)dhap[c]+(1)g3p[c]	Glycolysis/Gluconeogenesis	4.1.2.13	(b2097 or b2925 or b1773)	KM VALUE [mM] SUBSTRATE LITERATURE 0.02 D-fructose 1,6-bisphosphate 652876 0.12 D-fructose 1,6-bisphosphate 4913 0.13 D-fructose 1,6-bisphosphate 652876 0.14 D-fructose 1,6-bisphosphate 666802 0.17 D-fructose 1,6-bisphosphate 651065, 652876 0.18 D-fructose 1,6-bisphosphate 652787 0.19 D-fructose 1,6-bisphosphate 652787 0.22 D-fructose 1,6-bisphosphate 651065 0.3 D-fructose 1,6-bisphosphate 664315…	TURNOVER NUMBER [1/s] SUBSTRATE LITERATURE 0.001 D-fructose 1,6-bisphosphate 652787 0.0028 D-fructose 1,6-bisphosphate 652787 0.013 D-fructose 1,6-bisphosphate 652876 0.033 D-fructose 1,6-bisphosphate 652876 0.16 D-fructose 1,6-bisphosphate 651065 0.19 D-fructose 1,6-bisphosphate 652787 0.58 D-fructose 1,6-bisphosphate 651065 0.85 D-fructose 1,6-bisphosphate 651065 2 D-fructose 1,6-bisphosphate 6…
	38	FBP	FBP	fructose-bisphosphatase	(1)fdp[c]+(1)h2o[c]--->(1)f6p[c]+(1)pi[c]	Glycolysis/Gluconeogenesis	3.1.3.11	(b4232 or b3925)	KM VALUE [mM] LITERATURE 0.00094 665621 D-fructose 1,6-bisphosphate 0.0012 665621 0.0014 680756 0.0017 680756 0.0154 650375 0.016 680756 0.06 693243 0.07 693243 0.1 693243 0.2 693243 1 651666 0.035 651666 0.1 693243 0.002 170730	TURNOVER NUMBER [1/s] SUBSTRATE LITERATURE 1.1 D-fructose 1,6-bisphosphate 693243 1.2 D-fructose 1,6-bisphosphate 693243 5.4 D-fructose 1,6-bisphosphate 693243 5.7 D-fructose 1,6-bisphosphate 693243 7.5 D-fructose 1,6-bisphosphate 693243 8 D-fructose 1,6-bisphosphate 680756 11.3 D-fructose 1,6-bisphosphate 665621 14 D-fructose 1,6-bisphosphate 693243 14.6 D-fructose 1,6-bisphosphate 650375 20 D-f…	Ki VALUE [mM] INHIBITOR LITERATURE 0.00062 AMP 665621 3 AMP 665621 1 D-Fructose 1-phosphate 651666 0.00023 D-fructose 2,6-bisphosphate 665621 0.0003 D-fructose 2,6-bisphosphate 650375 0.00038 D-fructose 2,6-bisphosphate 665621 0.35 phosphate 651666
	39	FRD2	FRD2	fumarate reductase	(1)fum[c]+(1)q8h2[c]--->(1)q8[c]+(1)succ[c]	Citric Acid Cycle	1.3.99.1	(b4151 and b4152 and b4153 and b4154)	KM VALUE [mM] SUBSTRATE LITERATURE 0.3 ferricyanide 348059, 391154 0.02 succinate 391171 0.4 fumarate 391171, 391172	TURNOVER NUMBER [1/s] TURNOVER NUMBER MAXIMUM[1/s] SUBSTRATE LITERATURE 167 217 succinate 348059, 391172
	40	FUM	FUM	fumarase	(1)fum[c]+(1)h2o[c]<--->(1)mal-L[c]	Citric Acid Cycle	4.2.1.2	(b1612 or b4122 or b1611)	KM VALUE [mM] SUBSTRATE LITERATURE 0.9 acetylene dicarboxylate 33771 1.7 fluorofumarate 33771 0.15 fumarate 33748 0.39 fumarate 33748 0.6 fumarate 33771 1.7 fumarate 33748 0.049 L-Malate 33768 0.05 L-Malate 33768 2.94 L-Malate 33748 0.63 malate 33748 0.7 malate 33770 0.7 malate 33771 1.1 malate 33748	TURNOVER NUMBER [1/s] SUBSTRATE LITERATURE 51.7 fumarate 33771 1149 fumarate 653794 1150 fumarate 653794 1 L-Malate 653794 11.2 malate 33771
	41	FUMt2_2pp_ex_H	composed of FUMt2_2pp and FUMtex and Htex	composed of Fumarate transport via diffusion (extracellular to periplasm) and Fumarate transport via proton symport (2 H) (periplasm) and proton transport via diffusion (extracellular to periplasm)	(1)fum[e]+(2)h[e]--->(1)fum[c]+(2)h[c]	Transport, Outer Membrane Porin and inner membrane		(b3528 and (b0241 or b0929 or b1377 or b2215) and (b0929 or b1377 or b2215 or b0241))
	42	G6PDH2r	G6PDH2r	glucose 6-phosphate dehydrogenase	(1)g6p[c]+(1)nadp[c]<--->(1)6pgl[c]+(1)h[c]+(1)nadph[c]	Pentose Phosphate Pathway	1.1.1.49	b1852
	43	GAPD	GAPD	glyceraldehyde-3-phosphate dehydrogenase	(1)g3p[c]+(1)nad[c]+(1)pi[c]<--->(1)13dpg[c]+(1)h[c]+(1)nadh[c]	Glycolysis/Gluconeogenesis	1.2.1.12	b1779	KM VALUE [mM] SUBSTRATE LITERATURE 0.29 D-Glyceraldehyde 3-phosphate 287927 0.42 D-Glyceraldehyde 3-phosphate 287927 0.88 D-Glyceraldehyde 3-phosphate 287927 0.89 D-Glyceraldehyde 3-phosphate 287927 2.05 D-Glyceraldehyde 3-phosphate 287927 0.045 NAD+ 287927 0.05 NAD+ 287927 0.058 NAD+ 287927 0.19 NAD+ 287927 0.53 phosphate 287927 4.8 phosphate 287927 6.9 phosphate 287927 20 phosphate 287927 35.1 …
	44	GLCptspp_ex_exi	composed of GLCptspp and GLCtex and GLCtexi	composed of glucose transport via diffusion (extracellular to periplasm) and D-glucoseMaltotriose transport via diffusion (extracellular to periplasm) irreversible and D-glucose transport via PEP:Pyr PTS (periplasm)	(1)glc-D[e]+(1)pep[c]--->(1)g6p[c]+(1)pyr[c]	Transport, Outer Membrane Porin and inner membrane		(((b2417 and b1101 and b2415 and b2416) or (b1817 and b1818 and b1819 and b2415 and b2416) or (b2417 and b1621 and b2415 and b2416)) and (b0241 or b0929 or b1377 or b2215) and b4036)
	45	GLNS	GLNS	glutamine synthetase	(1)atp[c]+(1)glu-L[c]+(1)nh4[c]--->(1)adp[c]+(1)gln-L[c]+(1)h[c]+(1)pi[c]	Glutamate metabolism	6.3.1.2	(b3870 or b1297)	KM VALUE [mM] SUBSTRATE LITERATURE 0.2 ATP 660811 0.25 ATP 660811 0.26 ATP 660811 4.9 Gln 37515 3.3 L-Glu 660811 6 L-Glu 660811 7 L-Glu 660811	TURNOVER NUMBER [1/s] SUBSTRATE LITERATURE 3 ATP 660811 25 ATP 660811 35 ATP 660811 27 L-Glu 660811 40 L-Glu 660811
	46	GLNabcpp_ex	composed of GLNabcpp and GLNtex	composed of L-glutamine transport via ABC system (periplasm) and L-glutamine transport via diffusion (extracellular to periplasm)	(1)atp[c]+(1)gln-L[e]+(1)h2o[c]--->(1)adp[c]+(1)gln-L[c]+(1)h[c]+(1)pi[c]	Transport, Outer Membrane Porin and inner membrane		((b0811 and b0810 and b0809) and (b0929 or b1377 or b2215 or b0241))
	47	GLUDy	GLUDy	glutamate dehydrogenase (NADP)	(1)glu-L[c]+(1)h2o[c]+(1)nadp[c]<--->(1)akg[c]+(1)h[c]+(1)nadph[c]+(1)nh4[c]	Glutamate Metabolism	1.4.1.4	b1761	KM VALUE [mM] SUBSTRATE LITERATURE 0.2 2-oxoglutarate 391643 0.64 2-oxoglutarate 391686 0.68 2-oxoglutarate 686805 0.68 2-oxoglutarate 701137 1.1 2-oxoglutarate 686805 2.5 2-oxoglutarate 686805 3.25 2-oxoglutarate 391662 285 2-oxoglutarate 701137 606 2-oxoglutarate 701137 1.3 L-glutamate 391686 2.2 L-glutamate 391662 2.3 L-glutamate 686805 2.3 L-glutamate 391643 2.3 L-glutamate 701137 1349 L-glut…
	48	GLUN	GLUN	glutaminase	(1)gln-L[c]+(1)h2o[c]--->(1)glu-L[c]+(1)nh4[c]	Glutamate Metabolism	3.5.1.2	b2957	KM VALUE [mM] SUBSTRATE LITERATURE 50 gamma-ethyl glutamate 209024 12 gamma-glutamyl hydrazide 209024 3.3 gamma-glutamyl methylamide 209024 64 gamma-methyl glutamate 209024 23 gamma-thioethyl glutamate 209024 10 gamma-thiomethyl glutamate 209024 0.42 Gln 209024 2.9 Glu 209024 7.3 L-glutamine 696266 8.5 L-glutamine 696266 23.7 L-glutamine 696266 30.6 L-glutamine 696266 additional information addit…	TURNOVER NUMBER [1/s] SUBSTRATE LITERATURE 36 gamma-ethyl glutamate 209024 14 gamma-glutamyl hydrazide 209024 296 gamma-glutamyl methoxyamide 209024 8 gamma-glutamyl methylamide 209024 212 gamma-glutamyl-hydroxamate 209024 645 gamma-methyl glutamate 209024 300 gamma-thioethyl glutamate 209024 1260 gamma-thiomethyl glutamate 209024 1270 Gln 209024 5080 Glu 209024 49.9 L-glutamine 696266 79.9 L-glu…
	49	GLUSy	GLUSy	glutamate synthase (NADPH)	(1)akg[c]+(1)gln-L[c]+(1)h[c]+(1)nadph[c]--->(2)glu-L[c]+(1)nadp[c]	Glutamate metabolism	1.4.1.13	(b3212 and b3213)	KM VALUE [mM] SUBSTRATE LITERATURE 0.24 2-oxoglutarate 391456 0.0047 alpha-ketoglutarate 391442 0.0073 alpha-ketoglutarate 391438 0.25 L-glutamine 391438 0.0022 NADPH 391442 0.0077 NADPH 391438 0.014 NADPH 391456
	50	GLUt2rpp_ex_H	composed of GLUt2rpp and GLUtex and Htex	composed of L-glutamate transport via proton symport, reversible (periplasm) and L-glutamate transport via diffusion (extracellular to periplasm) and proton transport via diffusion (extracellular to periplasm)	(1)glu-L[e]+(1)h[e]<--->(1)glu-L[c]+(1)h[c]	Transport, Outer Membrane Porin and inner membrane		(b4077 and (b0241 or b0929 or b1377 or b2215) and (b0929 or b1377 or b2215 or b0241))
	51	GND	GND	phosphogluconate dehydrogenase	(1)6pgc[c]+(1)nadp[c]--->(1)co2[c]+(1)nadph[c]+(1)ru5p-D[c]	Pentose Phosphate Pathway	1.1.1.44	b2029
	52	H2Otpp_ex	composed of H2Otex and H2Otpp	composed of H2O transport via diffusion (extracellular to periplasm) and H2O transport via diffusion (periplasm)	(1)h2o[e]<--->(1)h2o[c]	Transport, Outer Membrane Porin and inner membrane		((b1377 or b0929 or b2215 or b0241 or b3875 or b1319 or b0957 or s0001) and (b0875 or s0001))
	53	ICDHyr	ICDHyr	isocitrate dehydrogenase (NADP)	(1)icit[c]+(1)nadp[c]<--->(1)akg[c]+(1)co2[c]+(1)nadph[c]	Citric Acid Cycle	1.1.1.42	b1136	KM VALUE [mM] KM VALUE [mM] Maximum SUBSTRATE ORGANISM UNIPROT ACCESSION NO. COMMENTARY LITERATURE IMAGE 0.029 - Isocitrate Escherichia coli - - 680481 2D-image 0.0392 - NADP+ Escherichia coli - 40°C, pH 8.0 722205 2D-image 0.0405 - Isocitrate Escherichia coli -	TURNOVER NUMBER [1/s] TURNOVER NUMBER MAXIMUM[1/s] SUBSTRATE ORGANISM UNIPROT ACCESSION NO. COMMENTARY LITERATURE IMAGE 88.1 - NADP+ Escherichia coli - 40°C, pH 8.0 722205 2D-image 106.4 - Isocitrate Escherichia coli -	Ki VALUE [mM] Ki VALUE [mM] Maximum INHIBITOR ORGANISM UNIPROT ACCESSION NO. COMMENTARY LITERATURE IMAGE 0.31 - phosphoenolpyruvate
	54	ICL	ICL	Isocitrate lyase	(1)icit[c]--->(1)glx[c]+(1)succ[c]	Anaplerotic Reactions	4.1.3.1	b4015	KM VALUE [mM] SUBSTRATE LITERATURE 0.015 DL-isocitrate 33115 0.087 DL-isocitrate 33146 0.018 DS-isocitrate 33116 0.062 DS-isocitrate 33116, 33118 0.13 glyoxylate 33118 0.25 Isocitrate 666268 0.65 Isocitrate 666268 0.59 succinate 33118 0.008 threo-Ds-isocitrate 33115
	55	LDH_D	LDH_D	D-lactate dehydrogenase	(1)lac-D[c]+(1)nad[c]<--->(1)h[c]+(1)nadh[c]+(1)pyr[c]	Pyruvate Metabolism	1.1.1.28	(b2133 or b1380)
	56	MALS	MALS	malate synthase	(1)accoa[c]+(1)glx[c]+(1)h2o[c]--->(1)coa[c]+(1)h[c]+(1)mal-L[c]	Anaplerotic Reactions	4.1.3.2	(b4014 or b2976)
	57	MALt2_2pp_ex_H	composed of MALt2_2pp and MALtex and Htex	composed of Malate transport via proton symport (2 H) (periplasm) and Malate transport via diffusion (extracellular to periplasm) and proton transport via diffusion (extracellular to periplasm)	(2)h[e]+(1)mal-L[e]--->(2)h[c]+(1)mal-L[c]	Transport, Outer Membrane Porin and inner membrane		(b3528 and (b0241 or b0929 or b1377 or b2215) and (b0929 or b1377 or b2215 or b0241))
	58	MDH	MDH	malate synthase	(1)mal-L[c]+(1)nad[c]<--->(1)h[c]+(1)nadh[c]+(1)oaa[c]	Citric Acid Cycle	1.1.1.37	b3236	KM VALUE [mM] SUBSTRATE LITERATURE 2.6 L-Malate 286668 5.3 L-Malate 286668 6.8 L-Malate 286668 0.26 NAD+ 286668 0.38 NAD+ 286668 0.5 NAD+ 286668 0.052 NADH 286668 0.056 NADH 286668 0.061 NADH 286668 0.087 NADH 286668 0.023 oxaloacetate 286673 0.026 oxaloacetate 286673 0.04 oxaloacetate 689763 0.044 oxaloacetate 286668 0.049 oxaloacetate 286668 0.056 oxaloacetate 286673 0.34 oxaloacetate 286668 0.…
	59	ME1	ME1	malic enzyme (NAD)	(1)mal-L[c]+(1)nad[c]--->(1)co2[c]+(1)nadh[c]+(1)pyr[c]	Anaplerotic Reactions	1.1.1.38	b1479	KM VALUE [mM] SUBSTRATE LITERATURE 0.45 L-Malate 286689 0.063 NAD+ 286689 0.025 NADH 286689 2.1 oxaloacetate 286689 4.8 oxaloacetate 286689
	60	ME2	ME2	malic enzyme (NADP)	(1)mal-L[c]+(1)nadp[c]--->(1)co2[c]+(1)nadph[c]+(1)pyr[c]	Anaplerotic Reactions	1.1.1.40	b2463	KM VALUE [mM] SUBSTRATE LITERATURE 0.0415 NADP+ 687388 3.41 (S)-malate 687388	TURNOVER NUMBER [1/s] SUBSTRATE LITERATURE 66.6 NADP+ 687388
	61	NADH16pp_H	composed of NADH16pp and Htex	composed of NADH dehydrogenase (ubiquinone-8 & 3 protons) (periplasm) and proton transport via diffusion (extracellular to periplasm)	(4)h[c]+(1)nadh[c]+(1)q8[c]--->(3)h[e]+(1)nad[c]+(1)q8h2[c]	Transport, Outer Membrane Porin and inner membrane	1.6.5.3	(b2276 and b2277 and b2278 and b2279 and b2280 and b2281 and b2282 and b2283 and b2284 and b2285 and b2286 and b2287 and b2288)	KM VALUE [mM] SUBSTRATE LITERATURE 0.066 decylubiquinone 392682 2 decylubiquinone 673940 25 decylubiquinone 673940 33 decylubiquinone 673940 34 decylubiquinone 673940 37 decylubiquinone 673940 40 decylubiquinone 673940 43 decylubiquinone 673940 0.002 menadione 394359 0.01 NADH 696147 0.0438 NADH 392831 0.0452 NADH 392831 0.0483 NADH 392831 0.0965 NADH 392831 0.132 NADH 394359 1.8 NADPH 696147 0.4…	TURNOVER NUMBER [1/s] SUBSTRATE LITERATURE 1500 hexaammineruthenium-III-chloride 672041
	62	NADTRHD	NADTRHD	NAD transhydrogenase	(1)nad[c]+(1)nadph[c]--->(1)nadh[c]+(1)nadp[c]	Oxidative Phosphorylation		(b3962 or (b1602 and b1603))
	63	NH4tpp_ex	composed of NH4tex and NH4tpp	composed of ammonia transport via diffusion (extracellular to periplasm) and ammonia reversible transport (periplasm)	(1)nh4[e]<--->(1)nh4[c]	Transport, Outer Membrane Porin and inner membrane		((b0241 or b0929 or b1377 or b2215) and (b0451 or s0001))
	64	O2tpp_ex	composed of O2tpp and O2tex	composed of oxygen transport via diffusion (extracellular to periplasm) and o2 transport via diffusion (periplasm)	(1)o2[e]<--->(1)o2[c]	Transport, Outer Membrane Porin and inner membrane		(s0001 and (b0241 or b0929 or b1377 or b2215))
	65	PDH	PDH	pyruvate dehydrogenase	(1)coa[c]+(1)nad[c]+(1)pyr[c]--->(1)accoa[c]+(1)co2[c]+(1)nadh[c]	Glycolysis/Gluconeogenesis		(b0114 and b0115 and b0116)
	66	PFKA	PFK	phosphofructokinase	(1)atp[c]+(1)f6p[c]--->(1)adp[c]+(1)fdp[c]+(1)h[c]	Glycolysis/Gluconeogenesis	2.7.1.11	(b3916 or b1723)	KM VALUE [mM] SUBSTRATE LITERATURE 0.02 ATP 640526 0.05 ATP 640463 0.055 ATP 640490 0.094 ATP 640490 0.1 ATP 640526 0.11 ATP 640490 0.2 ATP 640519 0.21 ATP 640522 11 CTP 640522 0.011 D-fructose 6-phosphate 640463 0.096 D-fructose 6-phosphate 640526 0.14 D-fructose 6-phosphate 640519 0.16 D-fructose 6-phosphate 640519 0.2 D-fructose 6-phosphate 640519 254 D-fructose 6-phosphate 640519 4.3 GTP 6405…	TURNOVER NUMBER [1/s] SUBSTRATE LITERATURE 0.016 D-fructose 6-phosphate 640526 0.015 fructose 6-phosphate 640517 0.3 fructose 6-phosphate 640490 0.303 fructose 6-phosphate 640517 3.47 fructose 6-phosphate 640517 3.7 fructose 6-phosphate 640519 5 fructose 6-phosphate 640491 49 fructose 6-phosphate 640526 57.2 fructose 6-phosphate 640490 60 fructose 6-phosphate 640491 61 fructose 6-phosphate 640517…
	67	PGI	PGI	glucose-6-phosphate isomerase	(1)g6p[c]<--->(1)f6p[c]	Glycolysis/Gluconeogenesis	5.3.1.9	b4025	KM VALUE [mM] SUBSTRATE LITERATURE 0.147 D-fructose 6-phosphate 661902 0.28 D-glucose 6-phosphate 661902 0.2 fructose 6-phosphate 2841
	68	PGK	PGK	phosphoglycerate kinase	(1)3pg[c]+(1)atp[c]<--->(1)13dpg[c]+(1)adp[c]	Glycolysis/Gluconeogenesis	2.7.2.3	b2926
	69	PGL	PGL	6-phosphogluconolactonase	(1)6pgl[c]+(1)h2o[c]--->(1)6pgc[c]+(1)h[c]	Pentose Phosphate Pathway	3.1.1.31	b0767
	70	PGM	PGM	phosphoglycerate mutase	(1)2pg[c]<--->(1)3pg[c]	Glycolysis/Gluconeogenesis	5.4.2.1	(b3612 or b4395 or b0755)
	71	PIt2rpp_ex_H	composed of PIt2rpp and Pitex and Htex	composed of phosphate reversible transport via symport (periplasm) and phosphate transport via diffusion (extracellular to periplasm) and proton transport via diffusion (extracellular to periplasm)	(1)h[e]+(1)pi[e]<--->(1)h[c]+(1)pi[c]	Transport, Outer Membrane Porin and inner membrane		((b2987 or b3493) and (b0241 or b0929 or b1377 or b2215) and (b0929 or b1377 or b2215 or b0241))
	72	PPC	PPC	phosphoenolpyruvate carboxylase	(1)co2[c]+(1)h2o[c]+(1)pep[c]--->(1)h[c]+(1)oaa[c]+(1)pi[c]	Anaplerotic Reactions	4.1.1.31	b3956	KM VALUE [mM] SUBSTRATE LITERATURE 0.19 CO2 4333 0.1 HCO3- 4333 0.55 HCO3- 4333 6.5 HCO3- 4333 0.19 phosphoenolpyruvate 4333 0.29 phosphoenolpyruvate 4333 0.6 phosphoenolpyruvate 4286	TURNOVER NUMBER [1/s] SUBSTRATE LITERATURE 540 phosphoenolpyruvate 4333
	73	PPCK	PPCK	phosphoenolpyruvate carboxykinase	(1)atp[c]+(1)oaa[c]--->(1)adp[c]+(1)co2[c]+(1)pep[c]	Anaplerotic Reactions	4.1.1.49	b3403
	74	PPS	PPS	phosphoenolpyruvate synthase	(1)atp[c]+(1)h2o[c]+(1)pyr[c]--->(1)amp[c]+(2)h[c]+(1)pep[c]+(1)pi[c]	Glycolysis/Gluconeogenesis	2.7.9.2	b1702
	75	PTAr	PTAr	phosphotransacetylase	(1)accoa[c]+(1)pi[c]<--->(1)actp[c]+(1)coa[c]	Pyruvate Metabolism	2.3.1.8	(b2458 or b2297)
	76	PYKF	PYK	pyruvate kinase	(1)adp[c]+(1)h[c]+(1)pep[c]--->(1)atp[c]+(1)pyr[c]	Glycolysis/Gluconeogenesis	2.7.1.40	(b1854 or b1676)
	77	PYRt2rpp_ex_H	composed of PYRt2rpp and PYRtex and Htex	composed of pyruvate reversible transport via proton symport (periplasm) and pyruvate transport via diffusion (extracellular to periplasm) and proton transport via diffusion (extracellular to periplasm)	(1)h[e]+(1)pyr[e]<--->(1)h[c]+(1)pyr[c]	Transport, Outer Membrane Porin and inner membrane		((b0241 or b0929 or b1377 or b2215) and (b0929 or b1377 or b2215 or b0241))
	78	RPE	RPE	ribulose 5-phosphate 3-epimerase	(1)ru5p-D[c]<--->(1)xu5p-D[c]	Pentose Phosphate Pathway	5.1.3.1	(b4301 or b3386)
	79	RPI	RPI	ribose-5-phosphate isomerase	(1)r5p[c]<--->(1)ru5p-D[c]	Pentose Phosphate Pathway	5.3.1.6	(rpiA or rpiB)	KM VALUE [mM] SUBSTRATE LITERATURE 0.83 D-ribose 5-phosphate 2779 3.1 D-ribose 5-phosphate 653911 4.4 D-ribose 5-phosphate 2779	URNOVER NUMBER [1/s] SUBSTRATE LITERATURE 2100 D-ribose 5-phosphate 653911
	80	SUCCt2_2pp_ex_H	composed of SUCCt2_2pp and SUCCtex and Htex	composed of succinate transport via proton symport (2 H) (periplasm) and succinate transport via diffusion (extracellular to periplasm) and proton transport via diffusion (extracellular to periplasm)	(2)h[e]+(1)succ[e]--->(2)h[c]+(1)succ[c]	Transport, Outer Membrane Porin and inner membrane		(b3528 and (b0241 or b0929 or b1377 or b2215) and (b0929 or b1377 or b2215 or b0241))
	81	SUCCt3pp_ex_H	composed of SUCCt3pp and SUCCtex and Htex	composed of succinate transport out via proton antiport (periplasm) and succinate transport via diffusion (extracellular to periplasm) and proton transport via diffusion (extracellular to periplasm)	(1)h[e]+(1)succ[c]--->(1)h[c]+(1)succ[e]	Transport, Outer Membrane Porin and inner membrane		((b0241 or b0929 or b1377 or b2215) and (b0929 or b1377 or b2215 or b0241))
	82	SUCDi	SUCDi	succinate dehydrogenase (irreversible)	(1)q8[c]+(1)succ[c]--->(1)fum[c]+(1)q8h2[c]	Oxidative Phosphorylation	1.3.99.1	(b0721 and b0722 and b0723 and b0724)	KM VALUE [mM] SUBSTRATE LITERATURE 0.3 ferricyanide 348059, 391154 0.02 succinate 391171 0.4 fumarate 391171, 391172	TURNOVER NUMBER [1/s] SUBSTRATE LITERATURE 167 succinate 348059, 391172
	83	SUCOAS	SUCOAS	succinyl-CoA synthetase (ADP-forming)	(1)atp[c]+(1)coa[c]+(1)succ[c]<--->(1)adp[c]+(1)pi[c]+(1)succoa[c]	Citric Acid Cycle	6.2.1.5	(b0728 and b0729)
	84	TALA	TALA	transaldolase	(1)g3p[c]+(1)s7p[c]<--->(1)e4p[c]+(1)f6p[c]	Pentose Phosphate Pathway	2.2.1.2	(b2464 or b0008)	KM VALUE [mM] SUBSTRATE LITERATURE 0.078 D-erythrose 4-phosphate 486044 0.09 D-erythrose 4-phosphate 486041 0.1 D-erythrose 4-phosphate 486044 0.11 D-erythrose 4-phosphate 486044 0.111 D-erythrose 4-phosphate 486044 0.117 D-erythrose 4-phosphate 486044 0.122 D-erythrose 4-phosphate 486044 0.265 D-erythrose 4-phosphate 486043 0.295 D-erythrose 4-phosphate 486043 0.35 D-erythrose 4-phosphate 486043…	TURNOVER NUMBER [1/s] SUBSTRATE LITERATURE 0.22 D-fructose 6-phosphate 687768 8.8 D-fructose 6-phosphate 687768 4.3 Dihydroxyacetone 687768
	85	TKT1	TKT1	transketolase	(1)r5p[c]+(1)xu5p-D[c]<--->(1)g3p[c]+(1)s7p[c]	Pentose Phosphate Pathway	2.2.1.1	(b2935 or b2465)	KM VALUE [mM] SUBSTRATE LITERATURE 10 D,L-glyceraldehyde 486023 2.1 D,L-glyceraldehyde 3-phosphate 486023, 486026 150 D-Erythrose 486023 0.09 D-erythrose 4-phosphate 486023, 486026 1.4 D-ribose 5-phosphate 486023, 486026 0.16 D-Xylulose 5-phosphate 486023, 486026 31 formaldehyde 486023 1.1 fructose 6-phosphate 486023, 486026 14 glycolaldehyde 486023 35 glycolaldehyde 693289 200 glycolaldehyde 693…	TURNOVER NUMBER [1/s] SUBSTRATE LITERATURE 410000 lithium beta-hydroxypyruvate 696918
	86	TKT2	TKT2	transketolase	(1)e4p[c]+(1)xu5p-D[c]<--->(1)f6p[c]+(1)g3p[c]	Pentose Phosphate Pathway	2.2.1.1	(b2935 or b2465)	KM VALUE [mM] SUBSTRATE LITERATURE 10 D,L-glyceraldehyde 486023 2.1 D,L-glyceraldehyde 3-phosphate 486023, 486026 150 D-Erythrose 486023 0.09 D-erythrose 4-phosphate 486023, 486026 1.4 D-ribose 5-phosphate 486023, 486026 0.16 D-Xylulose 5-phosphate 486023, 486026 31 formaldehyde 486023 1.1 fructose 6-phosphate 486023, 486026 14 glycolaldehyde 486023 35 glycolaldehyde 693289 200 glycolaldehyde 693…	TURNOVER NUMBER [1/s] SUBSTRATE LITERATURE 410000 lithium beta-hydroxypyruvate 696918
	87	TPI	TPI	triose-phosphate isomerase	(1)dhap[c]<--->(1)g3p[c]	Glycolysis/Gluconeogenesis	5.3.1.1	b3919	Km=1.03	Kcat=9000 g3p	Ki VALUE [mM] Ki VALUE [mM] Maximum INHIBITOR ORGANISM UNIPROT ACCESSION NO. COMMENTARY LITERATURE IMAGE 6 - 2-Phosphoglycolate
	88	PYKA	PYK	pyruvate kinase	[c] : adp + h + pep --> atp + pyr	Glycolysis/Gluconeogenesis	2.7.1.40	(b1854 or b1676)
	89	EDA	EDA	2-dehydro-3-deoxy-phosphogluconate aldolase	[c] : 2ddg6p --> g3p + pyr	Pentose Phosphate Pathway	4.1.2.14	b1850	KM VALUE [mM] SUBSTRATE LITERATURE 1.5 2-dehydro-3-deoxy-D-gluconate 682736 1.8 2-dehydro-3-deoxy-D-gluconate 682736 1.9 2-dehydro-3-deoxy-D-gluconate 682736 2.3 2-dehydro-3-deoxy-D-gluconate 682736 0.006 2-Dehydro-3-deoxy-D-gluconate 6-phosphate 650823 0.03 2-Dehydro-3-deoxy-D-gluconate 6-phosphate 650823 0.06 2-Dehydro-3-deoxy-D-gluconate 6-phosphate 664300 0.1 2-Dehydro-3-deoxy-D-gluconate 6-p…	TURNOVER NUMBER [1/s] SUBSTRATE LITERATURE 0.019 2-dehydro-3-deoxy-D-gluconate 682736 0.04 2-dehydro-3-deoxy-D-gluconate 682736 0.08 2-dehydro-3-deoxy-D-gluconate 682736 0.11 2-dehydro-3-deoxy-D-gluconate 682736 0.00029 2-Dehydro-3-deoxy-D-gluconate 6-phosphate 682736 0.0026 2-Dehydro-3-deoxy-D-gluconate 6-phosphate 682736 0.0063 2-Dehydro-3-deoxy-D-gluconate 6-phosphate 682736 0.02 2-Dehydro-3-d…
	90	EDD	EDD	6-phosphogluconate dehydratase	[c] : 6pgc --> 2ddg6p + h2o	Pentose Phosphate Pathway	4.2.1.12	b1851
	91	FBP_Glpx	FBP	fructose-bisphosphatase	(1)fdp[c]+(1)h2o[c]--->(1)f6p[c]+(1)pi[c]	Glycolysis/Gluconeogenesis	3.1.3.11	(b4232 or b3925)	KM VALUE [mM] LITERATURE 0.00094 665621 0.0012 665621 0.0014 680756 0.0017 680756 0.0154 650375 0.016 680756 0.06 693243 0.07 693243 0.1 693243 0.2 693243 1 651666 0.035 651666 0.1 693243 0.002 170730	TURNOVER NUMBER [1/s] SUBSTRATE LITERATURE 1.1 D-fructose 1,6-bisphosphate 693243 1.2 D-fructose 1,6-bisphosphate 693243 5.4 D-fructose 1,6-bisphosphate 693243 5.7 D-fructose 1,6-bisphosphate 693243 7.5 D-fructose 1,6-bisphosphate 693243 8 D-fructose 1,6-bisphosphate 680756 11.3 D-fructose 1,6-bisphosphate 665621 14 D-fructose 1,6-bisphosphate 693243 14.6 D-fructose 1,6-bisphosphate 650375 20 D-f…	Ki VALUE [mM] INHIBITOR LITERATURE 0.00062 AMP 665621 3 AMP 665621 1 D-Fructose 1-phosphate 651666 0.00023 D-fructose 2,6-bisphosphate 665621 0.0003 D-fructose 2,6-bisphosphate 650375 0.00038 D-fructose 2,6-bisphosphate 665621 0.35 phosphate 651666
	92	PGL_spon	PGL	6-phosphogluconolactonase	(1)6pgl[c]+(1)h2o[c]--->(1)6pgc[c]+(1)h[c]	Pentose Phosphate Pathway	3.1.1.31	b0767
	93	MDH2	MDH2	Malate dehydrogenase (ubiquinone 8 as acceptor)	[c] : mal-L + q8 --> oaa + q8h2	Citric Acid Cycle	1.1.99.16	b2210
	94	EX_E4P(e)	EX_E4P(e)		e4p [c] -->	Transport reaction
	95	EX_S7P(e)	EX_S7P(e)		s7p [c] -->	Transport reaction
	96	EX_RU5P(e)	EX_RU5P(e)		ru5p [c] -->	Transport reaction
	97	EX_OAA(e)	EX_OAA(e)		oaa [c] -->	Transport reaction
	98	EX_SUCCOA(e)	EX_SUCCOA(e)		succoa [c] -->	Transport reaction
	99	EX_ACCOA(e)	EX_ACCOA(e)		accoa [c] -->	Transport reaction
	100	DDPA	DDPA	3-deoxy-D-arabino-heptulosonate 7-phosphate synthetase	[c] : e4p + h2o + pep --> 2dda7p + pi	Tyrosine, Tryptophan, and Phenylalanine Metabolism	4.1.2.15	(b2601 or b0754 or b1704)
	101	PGMT	PGMT	phosphoglucomutase	[c] : g1p <==> g6p	Alternate Carbon Metabolism	5.4.2.2	(b2690 or b0688)
	102	GLGC	GLGC	glucose-1-phosphate adenylyltransferase	[c] : atp + g1p + h --> adpglc + ppi	Glycolysis/Gluconeogenesis	2.7.7.27	b3430	KM VALUE [mM] SUBSTRATE LITERATURE 0.76 8-azaATP 643146 0.017 alpha-D-glucose 1-phosphate 674737 0.018 alpha-D-glucose 1-phosphate 643150 0.05 alpha-D-glucose 1-phosphate 674737 0.09 alpha-D-glucose 1-phosphate 674737 0.122 alpha-D-glucose 1-phosphate 674737 0.169 alpha-D-glucose 1-phosphate 674737 0.2 alpha-D-glucose 1-phosphate 643127 0.204 alpha-D-glucose 1-phosphate 674737 0.24 alpha-D-glucos…	TURNOVER NUMBER [1/s] SUBSTRATE LITERATURE 0.36 ATP 674737 0.37 ATP 674737 0.52 ATP 674737 1.6 ATP 674737 15.4 ATP 674737 22.4 ATP 674737 27 ATP 674737 29 ATP 674737 32.7 ATP 674737 80.7 ATP 674737 92.7 ATP 674737 104 ATP 674737 112.7 ATP 674737 169 ATP 674737 171.7 ATP 674737 179 ATP 674737 193.3 ATP 674737 247.5 ATP 674737 266 ATP 674737 347.7 ATP 674737 370 ATP 674737 371.2 ATP 674737 384 ATP …	Ki VALUE [mM] INHIBITOR LITERATURE 0.25 8-N3ADPglucose 643146 1.25 8-N3ATP 643146 0.007 AMP 643152 0.04 AMP 643148 0.06 AMP 643150 0.094 AMP 643148 0.13 AMP 643150 0.3 AMP 643148 0.34 AMP 643148 0.38 AMP 643148 0.95 AMP 643148 0.96 AMP 643148 1 AMP 643150 2 AMP 643148 4.95 AMP 643148 9 AMP 643152
	103	R5PP	R5PP	ribose 5-phosphate phosphatase	[c] : h2o + r5p --> pi + rib-D	Alternate Carbon Metabolism		b0822
	104	EX_DHAP(e)	EX_DHAP(e)		dhap [c] -->	Transport reaction
	105	EX_3PG(e)	EX_3PG(e)		3pg [c] -->	Transport reaction
	106	EX_F6P(e)	EX_F6P(e)		f6p [c] -->	Transport reaction
	107	EX_G3P(e)	EX_G3P(e)		--> gap [c]	Transport reaction
	108	EX_PEP(e)	EX_PEP(e)		pep [c] -->	Transport reaction
	109	ACS	ACS	acetyl-CoA synthetase	[c] : ac + atp + coa --> accoa + amp + ppi	Pyruvate Metabolism	6.2.1.1	b4069
	110	EX_2DDA7P(e)	EX_2DDA7P(e)		(1)2dda7p_e=
	111	EX_ADPGLC(e)	EX_ADPGLC(e)		(1)adpglc_e=
	112	ADPGLCtpp_ex	ADPGLCtpp_ex		(1)adpglc_e=(1)adpglc_c
	113	2DDA7Ptpp_ex	2DDA7Ptpp_ex		(1)2dda7p_e=(1)2dda7p_c
	114	E4Ptpp_ex	E4Ptpp_ex		(1)e4p_e=(1)e4p_c
	115	S7Ptpp_ex	S7Ptpp_ex		(1)s7p_e=(1)s7p_c
	116	RU5Ptpp_ex	RU5Ptpp_ex		(1)ru5p_e=(1)ru5p_c
	117	OAAtpp_ex	OAAtpp_ex		(1)oaa_e=(1)oaa_c
	118	SUCCOAtpp_ex	SUCCOAtpp_ex		(1)succoa_e=(1)succoa_c
	119	ACCOAtpp_ex	ACCOAtpp_ex		(1)accoa_e=(1)accoa_c
	120	DHAPtpp_ex	DHAPtpp_ex		(1)dhap_e=(1)dhap_c
	121	3PGtpp_ex	3PGtpp_ex		(1)3pg_e=(1)3pg_c
	122	F6Ptpp_ex	F6Ptpp_ex		(1)f6p_e=(1)f6p_c
	123	G3Ptpp_ex	G3Ptpp_ex		(1)g3p_e=(1)g3p_c
	124	PYRpp_ex	PYRpp_ex		(1)pyr_e=(1)pyr_c
	125	PEPtpp_ex	PEPtpp_ex		(1)pep_e=(1)pep_c
	126	RIB_Dtpp_ex	RIB_Dtpp_ex		(1)rib_d_e=(1)rib_d_c
	127	EX_RIB_D(e)	EX_RIB_D(e)		(1)rib_d_e-->
	128	PPA	PPA	inorganic diphosphatase	(1)h2o_c+(1)ppi_c=(2)h_c+(2)pi_c	Anaplerotic Reactions	3.6.1.1	(b4226 or b2502 or b2744)	0.0016 - diphosphate Escherichia coli - pH 7.2, E20D 209821 2D-image 0.0016 - diphosphate Escherichia coli - pH 6.5, wild type, hydrolysis of diphosphate 209822 2D-image 0.0018 - diphosphate Escherichia coli - pH 7.2, D97E, hydrolysis of diphosphate 209822 2D-image 0.0024 - diphosphate Escherichia coli - pH 8, D97E, hydrolysis of diphosphate 209822 2D-image 0.0027 - diphosphate Escherichia coli -…	TURNOVER NUMBER [1/s] TURNOVER NUMBER MAXIMUM[1/s] SUBSTRATE ORGANISM UNIPROT ACCESSION NO. COMMENTARY LITERATURE IMAGE 0.34 - diphosphate Escherichia coli - pH 7.2, D97E, resynthesis of diphosphate 209822 2D-image 0.67 - diphosphate Escherichia coli - pH 8, D97E, resynthesis of diphosphate 209822 2D-image 7.7 - diphosphate Escherichia coli - E145Q mutant dimer, pH 7.5 654779 2D-image 12 - diphos…	Ki VALUE [mM] Ki VALUE [mM] Maximum INHIBITOR ORGANISM UNIPROT ACCESSION NO. COMMENTARY LITERATURE IMAGE 0.0028 - fluoride Escherichia coli - pH 7.4, 25°C, with 0.05 mM Mn2+ 688341 2D-image 0.0358 - fluoride Escherichia coli - pH 7.4, 25°C, with 5 mM Mn2+ 688341 2D-image 0.033 - hydroxymethylbisphosphonate Escherichia coli - pH 7.2 654598 2D-image 0.33 - Methylenediphosphonate Escherichia coli - …
	129	GLCS1	GLCS1	glycogen synthase (ADPGlc)	(1)adpglc_c=(1)adp_c+(1)glycogen+(1)h_c	Glycolysis/Gluconeogenesis	2.4.1.21	b3429	KM VALUE [mM] Maximum SUBSTRATE ORGANISM UNIPROT ACCESSION NO. COMMENTARY LITERATURE IMAGE 0.1 - ADP-glucose Zea mays - mutant enzyme K193Q, glycogen as primer 657669 2D-image 0.11 - ADP-glucose Zea mays - wild-type enzyme, amylopectin as primer 657669 2D-image 0.13 - ADP-glucose Zea mays - wild-type enzyme, glycogen as primer 657669 2D-image 0.14 - ADP-glucose Zea mays - mutant enzyme K193Q, amy…	TURNOVER NUMBER [1/s] TURNOVER NUMBER MAXIMUM[1/s] SUBSTRATE ORGANISM UNIPROT ACCESSION NO. COMMENTARY LITERATURE IMAGE 235 - ADP-glucose Phaseolus vulgaris A4F2M4, - pH 8.0, 30°C, at 10 mg/ml amylopectin 686669 2D-image 333 - ADP-glucose Phaseolus vulgaris A4F2M4, - pH 8.0, 30°C, at 10 mg/ml glycogen 686669 2D-image 235 - Amylopectin Phaseolus vulgaris A4F2M4, - pH 8.0, 30°C 686669 2D-image 412 …	Ki VALUE [mM] Ki VALUE [mM] Maximum INHIBITOR ORGANISM UNIPROT ACCESSION NO. COMMENTARY LITERATURE IMAGE 0.08 - ADP Arthrobacter sp. - - 488918 2D-image 0.38 - D-glucono-1,5-lactone Escherichia coli -
	130	GLU5K	GLU5K	glutamate 5-kinase	[c] : atp + glu-L --> adp + glu5p	Arginine and Proline Metabolism	2.7.2.11	b0242	0.4 - ATP Escherichia coli - pH 7.0, 37°C, gamma-glutamyl kinase DHPr 642200 2D-image 0.5 - ATP Escherichia coli - pH 7.0, 37°C, gamma-glutamyl kinase w+ 642200 2D-image 1.8 - ATP Escherichia coli - mutant D170N 679845 2D-image 2 - ATP Escherichia coli - wild-type 679845 2D-image 2.3 - ATP Escherichia coli - mutant D148N 679845 2D-image 3.4 - ATP Escherichia coli - mutant D170A 679845 2D-image 4.…		Ki VALUE [mM] Ki VALUE [mM] Maximum INHIBITOR ORGANISM UNIPROT ACCESSION NO. COMMENTARY LITERATURE IMAGE 0.06 - ADP Escherichia coli - pH 7.0, 37°C 642200 2D-image 0.09 - L-Pro Solanum lycopersicum - wild-type enzyme 642208 2D-image 1.9 - L-Pro Solanum lycopersicum - mutant enzyme I79T 642208 2D-image 17 - L-Pro Solanum lycopersicum - mutant enzyme A62V 642208 2D-image 19 - L-Pro Solanum lycopers…
	131	G5SD	G5SD	glutamate-5-semialdehyde dehydrogenase	[c] : glu5p + h + nadph --> glu5sa + nadp + pi	Arginine and Proline Metabolism	1.2.1.41	b0243	KM VALUE [mM] KM VALUE [mM] Maximum SUBSTRATE ORGANISM UNIPROT ACCESSION NO. COMMENTARY LITERATURE IMAGE 2.5 - DL-pyrroline-5-carboxylic acid Escherichia coli - - 390307 2D-image 0.05 - NADP+ Escherichia coli - - 390307 2D-image 0.18 - NADP+ Escherichia coli - - 390313 2D-image 0.35 - phosphate Escherichia coli - - 390307 2D-image 11 - phosphate Escherichia coli - - 390313 2D-image 2.2 - glutamic…		Ki VALUE [mM] Ki VALUE [mM] Maximum INHIBITOR ORGANISM UNIPROT ACCESSION NO. COMMENTARY LITERATURE IMAGE 22.5 - 3-(Phosphonoacetylamido)-L-alanine Escherichia coli - - 390307 2D-image 0.002 - NADPH Escherichia coli -
	132	P5CR	P5CR	pyrroline-5-carboxylate reductase	[c] : 1pyr5c + (2) h + nadph --> nadp + pro-L	Arginine and Proline Metabolism	1.5.1.2	b0386	KM VALUE [mM] KM VALUE [mM] Maximum SUBSTRATE ORGANISM UNIPROT ACCESSION NO. COMMENTARY LITERATURE IMAGE 0.34 - DL-pyrroline-5-carboxylate Escherichia coli - - 392140 2D-image 0.14 - L-pyrroline-5-carboxylate Escherichia coli - with NADH 392126 2D-image 0.15 - L-pyrroline-5-carboxylate Escherichia coli - with NADPH 392126 2D-image 0.21 0.3 L-pyrroline-5-carboxylate Escherichia coli - NADH 392126 …
	133	ACGS	ACGS	N-acetylglutamate synthase	[c] : accoa + glu-L --> acglu + coa + h	Arginine and Proline Metabolism	2.3.1.1	b2818
	134	ACGK	ACGK	acetylglutamate kinase	[c] : acglu + atp --> acg5p + adp	Arginine and Proline Metabolism	2.7.2.8	b3959	KM VALUE [mM] KM VALUE [mM] Maximum SUBSTRATE ORGANISM UNIPROT ACCESSION NO. COMMENTARY LITERATURE IMAGE 0.29 - ATP Escherichia coli - wild-type, pH 7.0, 25°C 659704 2D-image 0.46 - ATP Escherichia coli - mutant D162E, pH 7.0, 25°C 659704 2D-image 1 - ATP Escherichia coli - - 642354 2D-image 1.1 - ATP Escherichia coli C6EE50, - pH 7.5, 37°C, wild-type, Vmax: 72.6 722965 2D-image 3.3 - ATP Escheri…		Ki VALUE [mM] Ki VALUE [mM] Maximum INHIBITOR ORGANISM UNIPROT ACCESSION NO. COMMENTARY LITERATURE IMAGE 30.4 - ATP Escherichia coli - wild-type, pH 7.0, 25°C 659704 2D-image 41.5 - ATP Escherichia coli -
	135	AGPR	AGPR	N-acetyl-g-glutamyl-phosphate reductase	[c] : acg5sa + nadp + pi <==> acg5p + h + nadph	Arginine and Proline Metabolism	1.2.1.38	b3958	KM VALUE [mM] KM VALUE [mM] Maximum SUBSTRATE ORGANISM UNIPROT ACCESSION NO. COMMENTARY LITERATURE IMAGE 0.6 - N-acetyl-L-glumate 5-semialdehyde Escherichia coli - - 390280 2D-image 0.17 - NADP+ Escherichia coli - - 390280 2D-image 3 - phosphate Escherichia coli -
	136	ACOTA	ACOTA	acetylornithine transaminase	[c] : acorn + akg <==> acg5sa + glu-L	Arginine and Proline Metabolism	2.6.1.11	(b3359 or b1748)	KM VALUE [mM] KM VALUE [mM] Maximum SUBSTRATE ORGANISM UNIPROT ACCESSION NO. COMMENTARY LITERATURE IMAGE 0.34 - N2-Acetyl-L-ornithine Escherichia coli - - 644946 2D-image 0.48 - N2-Acetyl-L-ornithine Escherichia coli - wild type enzyme 644947 2D-image 1.1 - N2-Acetyl-L-ornithine Escherichia coli - cosubstrate 2-oxoglutarate, arginine inducible and arginine repressible enzyme 644948 2D-image 1.3 -…
	137	ACODA	ACODA	acetylornithine deacetylase	[c] : acorn + h2o --> ac + orn	Arginine and Proline Metabolism	3.5.1.16	b3957	KM VALUE [mM] KM VALUE [mM] Maximum SUBSTRATE ORGANISM UNIPROT ACCESSION NO. COMMENTARY LITERATURE IMAGE 1.56 - acetylornithine Escherichia coli - - 171962 2D-image 2.2 - acetylornithine Escherichia coli - in presence of Mg2+ 171964 2D-image 0.8 - N-acetyl-L-ornithine Escherichia coli - in the presence of one equivalent of Zn(II), pH 7.5, 25°C 720166 2D-image 1.2 - N-acetyl-L-ornithine Escherichi…	TURNOVER NUMBER [1/s] TURNOVER NUMBER MAXIMUM[1/s] SUBSTRATE ORGANISM UNIPROT ACCESSION NO. COMMENTARY LITERATURE IMAGE 1600 - N-acetyl-L-ornithine Escherichia coli - in the presence of one equivalent of Zn(II), pH 7.5, 25°C 720166 2D-image 3800 - N-acetyl-L-ornithine Escherichia coli - in the presence of one equivalent of Co(II), pH 7.5, 25°C 720166 2D-image 550 - N-alpha-acetyl-L-ornithine Esch…
	138	OCBT	OCBT	ornithine carbamoyltransferase	[c] : cbp + orn <==> citr-L + h + pi	Arginine and Proline Metabolism	2.1.3.3	(b4254 or b0273)	KM VALUE [mM] KM VALUE [mM] Maximum SUBSTRATE ORGANISM UNIPROT ACCESSION NO. COMMENTARY LITERATURE IMAGE 0.06 - Carbamoyl phosphate Escherichia coli - Q106E 665460 2D-image 0.36 - Carbamoyl phosphate Escherichia coli - wild type 665460 2D-image 0.85 - ornithine Escherichia coli - - 665460		Ki VALUE [mM] Ki VALUE [mM] Maximum INHIBITOR ORGANISM UNIPROT ACCESSION NO. COMMENTARY LITERATURE IMAGE 7 - 2,4-diaminobutyrate Escherichia coli - - 485898 2D-image 15 - glycine Escherichia coli - - 485898 2D-image 13 - L-alanine Escherichia coli - - 485898 2D-image 110 - L-asparagine Escherichia coli - - 485898 2D-image 14 - L-isoleucine Escherichia coli - - 485898 2D-image 5.5 - L-leucine Esch…
	139	ARGSS	ARGSS	argininosuccinate synthase	[c] : asp-L + atp + citr-L --> amp + argsuc + h + ppi	Arginine and Proline Metabolism	6.3.4.5	b3172
	140	ARGSL	ARGSL	argininosuccinate lyase	[c] : argsuc <==> arg-L + fum	Arginine and Proline Metabolism	4.3.2.1	b3960
	141	ASPTA	ASPTA	aspartate transaminase	[c] : akg + asp-L <==> glu-L + oaa	Alanine and Aspartate Metabolism	2.6.1.1	b0928	KM VALUE [mM] KM VALUE [mM] Maximum SUBSTRATE ORGANISM UNIPROT ACCESSION NO. COMMENTARY LITERATURE IMAGE 0.77 - 2-oxo-4-phenyl-butanoic acid Escherichia coli - wild-type enzyme 658335 2D-image 0.86 - 2-oxo-4-phenyl-butanoic acid Escherichia coli - mutant enzyme R292E/L18H 658335 2D-image 0.071 - 2-oxoglutarate Escherichia coli - pH 7.6, 25°C 636643 2D-image 0.24 - 2-oxoglutarate Escherichia coli …	TURNOVER NUMBER [1/s] TURNOVER NUMBER MAXIMUM[1/s] SUBSTRATE ORGANISM UNIPROT ACCESSION NO. COMMENTARY LITERATURE IMAGE 0.35 - 2-oxo-4-phenyl-butanoic acid Escherichia coli - wild-type enzyme 658335 2D-image 0.38 - 2-oxo-4-phenyl-butanoic acid Escherichia coli - mutant enzyme R292E/L18H 658335 2D-image 43 - L-Asp Escherichia coli - pH 8, mutant enzyme A12T/P13T/N34D/T109S/G261A/S285G/A293D/N297S …
	142	ASNS1	ASNS1	asparagine synthase (glutamine-hydrolysing)	[c] : asp-L + atp + gln-L + h2o --> amp + asn-L + glu-L + h + ppi	Alanine and Aspartate Metabolism	6.3.5.4	b0674	KM VALUE [mM] KM VALUE [mM] Maximum SUBSTRATE ORGANISM UNIPROT ACCESSION NO. COMMENTARY LITERATURE IMAGE 0.53 - Asp Escherichia coli - NH4+-dependent activity, wild-type 1702 2D-image 0.68 - Asp Escherichia coli - wild-type enzyme 1698 2D-image 0.85 - Asp Escherichia coli - C436A mutant 1698 2D-image 0.85 - Asp Escherichia coli - Asp, wild-type enzyme, Gln-dependent activity 1700, 1702 2D-image 0…	TURNOVER NUMBER [1/s] TURNOVER NUMBER MAXIMUM[1/s] SUBSTRATE ORGANISM UNIPROT ACCESSION NO. COMMENTARY LITERATURE IMAGE 0.52 - Asp Escherichia coli - C523A mutant 1698 2D-image 0.57 - Asp Escherichia coli - wild-type 1700 2D-image 0.77 - Asp Escherichia coli - C386A mutant 1698 2D-image 0.79 - Asp Escherichia coli - C514A mutant 1698 2D-image 1.05 - Asp Escherichia coli - wild-type enzyme 1698 2D…
	143	ASNS2	ASNS2	asparagine synthetase	[c] : asp-L + atp + nh4 --> amp + asn-L + h + ppi	Alanine and Aspartate Metabolism	6.3.1.1	b3744	KM VALUE [mM] KM VALUE [mM] Maximum SUBSTRATE ORGANISM UNIPROT ACCESSION NO. COMMENTARY LITERATURE IMAGE 0.27 - ATP Escherichia coli - - 860		Ki VALUE [mM] Ki VALUE [mM] Maximum INHIBITOR ORGANISM UNIPROT ACCESSION NO. COMMENTARY LITERATURE IMAGE 0.000067 - adenylated sulfoximine
	144	ALATA_L	ALATA_L	L-alanine transaminase	[c] : akg + ala-L <==> glu-L + pyr	Alanine and Aspartate Metabolism	2.6.1.2
	145	PGCD	PGCD	phosphoglycerate dehydrogenase	[c] : 3pg + nad --> 3php + h + nadh	Glycine and Serine Metabolism	1.1.1.95	b2913	KM VALUE [mM] KM VALUE [mM] Maximum SUBSTRATE ORGANISM UNIPROT ACCESSION NO. COMMENTARY LITERATURE IMAGE 0.19 - 3-phospho-D-glycerate Escherichia coli - pH 7.5, mutant G336V 667649 2D-image 0.23 - 3-phospho-D-glycerate Escherichia coli - pH 7.5, mutant H344A 667649 2D-image 0.26 - 3-phospho-D-glycerate Escherichia coli - pH 7.5, mutant A144V 667649 2D-image 0.28 - 3-phospho-D-glycerate Escherichi…	TURNOVER NUMBER [1/s] TURNOVER NUMBER MAXIMUM[1/s] SUBSTRATE ORGANISM UNIPROT ACCESSION NO. COMMENTARY LITERATURE IMAGE 3.2 - 3-phospho-D-glycerate Escherichia coli - pH 7.5, mutant K141A 667649 2D-image 4.2 - 3-phospho-D-glycerate Escherichia coli - pH 7.5, mutant S111A/K311A 667649 2D-image 4.6 - 3-phospho-D-glycerate Escherichia coli - pH 7.5, mutant D317A 667649 2D-image 4.9 - 3-phospho-D-gly…
	146	PSERT	PSERT	phosphoserine transaminase	[c] : 3php + glu-L --> akg + pser-L	Glycine and Serine Metabolism	2.6.1.52	b0907	KM VALUE [mM] KM VALUE [mM] Maximum SUBSTRATE ORGANISM UNIPROT ACCESSION NO. COMMENTARY LITERATURE IMAGE 0.017 - 3-O-phospho-L-serine Escherichia coli - PdxC(SerC) protein, pH 8.2, 37°C 722253 2D-image 0.037 - 3-O-phospho-L-serine Escherichia coli - MalE/PdxC(SerC) fusion protein, pH 8.2, 37°C 722253 2D-image 0.01 - 3-Phosphonooxypyruvate Escherichia coli - MalE/PdxC(SerC) fusion protein, pH 8.2,…	TURNOVER NUMBER [1/s] TURNOVER NUMBER MAXIMUM[1/s] SUBSTRATE ORGANISM UNIPROT ACCESSION NO. COMMENTARY LITERATURE IMAGE 0.39 - 3-O-phospho-L-serine Escherichia coli - PdxC(SerC) protein, pH 8.2, 37°C 722253 2D-image 0.63 - 3-O-phospho-L-serine Escherichia coli - MalE/PdxC(SerC) fusion protein, pH 8.2, 37°C 722253 2D-image 1.33 - 3-Phosphonooxypyruvate Escherichia coli - MalE/PdxC(SerC) fusion pro…
	147	PSP_L	PSP_L	phosphoserine phosphatase (L-serine)	[c] : h2o + pser-L --> pi + ser-L	Glycine and Serine Metabolism	3.1.3.3	b4388
	148	GHMT2r	GHMT2r	glycine hydroxymethyltransferase, reversible	[c] : ser-L + thf <==> gly + h2o + mlthf	Glycine and Serine Metabolism	2.1.2.1	b2551	KM VALUE [mM] KM VALUE [mM] Maximum SUBSTRATE ORGANISM UNIPROT ACCESSION NO. COMMENTARY LITERATURE IMAGE 0.13 - L-Ser Escherichia coli - mutant enzyme P218A; mutant enzyme P218G 659237 2D-image 0.14 - L-Ser Escherichia coli - mutant enzyme P214A 659237 2D-image 0.24 - L-Ser Escherichia coli - mutant enzyme P214G 659237 2D-image 0.25 - L-Ser Escherichia coli - mutant enzyme P216A 659237 2D-image 0…	TURNOVER NUMBER [1/s] TURNOVER NUMBER MAXIMUM[1/s] SUBSTRATE ORGANISM UNIPROT ACCESSION NO. COMMENTARY LITERATURE IMAGE 0.12 - L-Ser Escherichia coli - mutant enzyme P264G 659237 2D-image 0.6 - L-Ser Escherichia coli - mutant enzyme P216G 659237 2D-image 1.6 - L-Ser Escherichia coli - mutant enzyme P264A 659237 2D-image 3.3 - L-Ser Escherichia coli - mutant enzyme P214A; mutant enzyme P214G; muta…
	149	GLYCL	GLYCL	Glycine Cleavage System	[c] : gly + nad + thf --> co2 + mlthf + nadh + nh4	Folate Metabolism		(b2904 and b2903 and b2905 and b0116)
	150	GLYAT	GLYAT	glycine C-acetyltransferase	[c] : accoa + gly <==> 2aobut + coa	Glycine and Serine Metabolism	2.3.1.29	b3617	KM VALUE [mM] KM VALUE [mM] Maximum SUBSTRATE ORGANISM UNIPROT ACCESSION NO. COMMENTARY LITERATURE IMAGE 0.059 - acetyl-CoA Escherichia coli - - 486740 2D-image 12 - Butyryl-CoA Escherichia coli - - 486740 2D-image 12 - glycine Escherichia coli - - 486741 2D-image 0.08 - propionyl-CoA Escherichia coli -		Ki VALUE [mM] Ki VALUE [mM] Maximum INHIBITOR ORGANISM UNIPROT ACCESSION NO. COMMENTARY LITERATURE IMAGE 0.14 - Aminomalonic acid Escherichia coli - - 486740 2D-image 3.6 - Aminomethylphosphonic acid Escherichia coli
	151	THRD	THRD	L-threonine dehydrogenase	[c] : nad + thr-L --> 2aobut + h + nadh	Glycine and Serine Metabolism	1.1.1.103	b3616
	152	SERAT	SERAT	serine O-acetyltransferase	[c] : accoa + ser-L <==> acser + coa	Cysteine Metabolism	2.3.1.30	b3607	KM VALUE [mM] KM VALUE [mM] Maximum SUBSTRATE ORGANISM UNIPROT ACCESSION NO. COMMENTARY LITERATURE IMAGE 0.56 - acetyl-CoA Escherichia coli - - 486752 2D-image 0.11 - L-serine Escherichia coli -	TURNOVER NUMBER [1/s] TURNOVER NUMBER MAXIMUM[1/s] SUBSTRATE ORGANISM UNIPROT ACCESSION NO. COMMENTARY LITERATURE IMAGE 0.068 - acetyl-CoA	Ki VALUE [mM] Ki VALUE [mM] Maximum INHIBITOR ORGANISM UNIPROT ACCESSION NO. COMMENTARY LITERATURE IMAGE 0.0006 - L-Cys Escherichia coli - 25°C, pH 7.5, wild-type enzyme 676935 2D-image 0.0034 - L-Cys Escherichia coli - 25°C, pH 7.5, mutant enzyme A94T 676935 2D-image 0.0045 - L-Cys Escherichia coli - 25°C, pH 7.5, mutant enzyme R99T/T90R 676935 2D-image 0.0145 - L-Cys Escherichia coli - 25°C, pH…
	153	CYSS	CYSS	cysteine synthase	[c] : acser + h2s --> ac + cys-L + h	Cysteine Metabolism		(b2421 or b2414)
	154	ASPTA	ASPTA	aspartate transaminase	[c] : akg + asp-L <==> glu-L + oaa	Alanine and Aspartate Metabolism	2.6.1.1	b0928	KM VALUE [mM] KM VALUE [mM] Maximum SUBSTRATE ORGANISM UNIPROT ACCESSION NO. COMMENTARY LITERATURE IMAGE 0.77 - 2-oxo-4-phenyl-butanoic acid Escherichia coli - wild-type enzyme 658335 2D-image 0.86 - 2-oxo-4-phenyl-butanoic acid Escherichia coli - mutant enzyme R292E/L18H 658335 2D-image 0.071 - 2-oxoglutarate Escherichia coli - pH 7.6, 25°C 636643 2D-image 0.24 - 2-oxoglutarate Escherichia coli …	TURNOVER NUMBER [1/s] TURNOVER NUMBER MAXIMUM[1/s] SUBSTRATE ORGANISM UNIPROT ACCESSION NO. COMMENTARY LITERATURE IMAGE 0.35 - 2-oxo-4-phenyl-butanoic acid Escherichia coli - wild-type enzyme 658335 2D-image 0.38 - 2-oxo-4-phenyl-butanoic acid Escherichia coli - mutant enzyme R292E/L18H 658335 2D-image 43 - L-Asp Escherichia coli - pH 8, mutant enzyme A12T/P13T/N34D/T109S/G261A/S285G/A293D/N297S …
	155	ASPK	ASPK	aspartate kinase	[c] : asp-L + atp <==> 4pasp + adp	Threonine and Lysine Metabolism	2.7.2.4	(b0002 or b3940 or b4024)	KM VALUE [mM] KM VALUE [mM] Maximum SUBSTRATE ORGANISM UNIPROT ACCESSION NO. COMMENTARY LITERATURE IMAGE 0.18 - ATP Escherichia coli - aspartokinase I 642314 2D-image 1.9 - ATP Escherichia coli - aspartokinase II, 27°C 642314 2D-image 4 - ATP Escherichia coli - aspartokinase I 642314 2D-image 4.8 - ATP Escherichia coli - aspartokinase III, 27°C 642314 2D-image 147 - DL-threo-3-methyl aspartate Es…	TURNOVER NUMBER [1/s] TURNOVER NUMBER MAXIMUM[1/s] SUBSTRATE ORGANISM UNIPROT ACCESSION NO. COMMENTARY LITERATURE IMAGE 0.16 - L-aspartate Escherichia coli - recombinant hybrid bifunctional holoenzyme AKIII-HDHI+ containing the interface region, asparate kinase activity 654640 2D-image 0.39 - L-aspartate Escherichia coli - recombinant wild-type bifunctional holoenzyme, asparate kinase activity 65…	Ki VALUE [mM] Ki VALUE [mM] Maximum INHIBITOR ORGANISM UNIPROT ACCESSION NO. COMMENTARY LITERATURE IMAGE 87 - D-aspartate beta-hydroxamate Escherichia coli - pH 8.0, 25°C, aspartokinase III 642329 2D-image 14 - D-aspartic acid 1-benzyl ester Escherichia coli - pH 8.0, 25°C, aspartokinase III 642329 2D-image 63 - Diethyl aminomalonate Escherichia coli - pH 8.0, 25°C, aspartokinase III 642329 2D-im…
	156	ASAD	ASAD	aspartate-semialdehyde dehydrogenase	[c] : aspsa + nadp + pi <==> 4pasp + h + nadph	Threonine and Lysine Metabolism	1.2.1.11	b3433	KM VALUE [mM] KM VALUE [mM] Maximum SUBSTRATE ORGANISM UNIPROT ACCESSION NO. COMMENTARY LITERATURE IMAGE 1.6 - arsenate Escherichia coli - - 390200 2D-image 6 - HAsO42- Escherichia coli - - 390180 2D-image 0.2 - L-aspartate 4-semialdehyde Escherichia coli - - 390180, 390191 2D-image 0.09 - NADP+ Escherichia coli - - 390180 2D-image 2.9 - phosphate Escherichia coli - - 390200 2D-image 9 - phosphat…		Ki VALUE [mM] Ki VALUE [mM] Maximum INHIBITOR ORGANISM UNIPROT ACCESSION NO. COMMENTARY LITERATURE IMAGE 1.2 - (S)-2-amino-5-fluoro-4-oxo-5-phosphono-pentanoic acid Escherichia coli - 0.2 M Tris, 1 mM EDTA, pH 8.6, 15 mM phosphate, 0.15 mM NADP+, 37°C 673074 2D-image 3.9 - (S)-2-amino-5-phosphono-pent-4-ynoic acid Escherichia coli - 0.2 M Tris, 1 mM EDTA, pH 8.6, 15 mM phosphate, 0.15 mM NADP+, 3…
	157	DHDPS	DHDPS	dihydrodipicolinate synthase	[c] : aspsa + pyr --> 23dhdp + h + (2) h2o	Threonine and Lysine Metabolism	4.2.1.52	b2478
	158	DHDPRy	DHDPRy	dihydrodipicolinate reductase (NADPH)	[c] : 23dhdp + h + nadph --> nadp + thdp	Threonine and Lysine Metabolism	1.3.1.26	b0031
	159	THDPS	THDPS	tetrahydrodipicolinate succinylase	[c] : h2o + succoa + thdp --> coa + sl2a6o	Threonine and Lysine Metabolism	2.3.1.117	b0166	KM VALUE [mM] KM VALUE [mM] Maximum SUBSTRATE ORGANISM UNIPROT ACCESSION NO. COMMENTARY LITERATURE IMAGE 2 - 3,4-dihydro-2H-1,4-thiazine-3,5-dicarboxylic acid Escherichia coli - - 486149 2D-image 1 - L-2-aminopimelate Escherichia coli - - 486149 2D-image 0.015 - succinyl-CoA Escherichia coli - - 486148 2D-image 0.02 - tetrahydrodipicolinate Escherichia coli - - 486149 2D-image 0.022 - tetrahydrod…		Ki VALUE [mM] Ki VALUE [mM] Maximum INHIBITOR ORGANISM UNIPROT ACCESSION NO. COMMENTARY LITERATURE IMAGE 0.000058 - 2-Hydroxytetrahydropyran-2,6-dicarboxylic acid Escherichia coli - - 486149 2D-image 0.31 - D-2-aminopimelate Escherichia coli - vs. L-2-aminopimelate 486149 2D-image 0.76 - D-2-aminopimelate Escherichia coli -
	160	SDPTA	SDPTA	succinyldiaminopimelate transaminase	[c] : akg + sl26da <==> glu-L + sl2a6o	Threonine and Lysine Metabolism	2.6.1.17	b3359	KM VALUE [mM] KM VALUE [mM] Maximum SUBSTRATE ORGANISM UNIPROT ACCESSION NO. COMMENTARY LITERATURE IMAGE 1.21 - L-glutamate Escherichia coli - 30°C, pH 8.0 636967 2D-image 5.2 - L-glutamate Escherichia coli - pH 7.4 636965 2D-image 0.18 - N-Succinyl-2-amino-6-oxoheptanedioate Escherichia coli - 30°C, pH 8.0 636967 2D-image 0.5 - N-Succinyl-2-amino-6-oxoheptanedioate Escherichia		Ki VALUE [mM] Ki VALUE [mM] Maximum INHIBITOR ORGANISM UNIPROT ACCESSION NO. COMMENTARY LITERATURE IMAGE 0.000004 - 2-(N-(succinylamino))-6-hydrazinoheptane-1,7-dioic acid Escherichia coli - 30°C, pH 8.0 636967 2D-image 0.000054 - 2-(N-Carbobenzoxy-amino)-6-hydrazinoheptane-1,7-dioic acid Escherichia coli -
	161	SDPDS	SDPDS	succinyl-diaminopimelate desuccinylase	[c] : h2o + sl26da --> 26dap-LL + succ	Threonine and Lysine Metabolism	3.5.1.18	b2472	KM VALUE [mM] KM VALUE [mM] Maximum SUBSTRATE ORGANISM UNIPROT ACCESSION NO. COMMENTARY LITERATURE IMAGE 1.3 - N-succinyl-LL-2,6-diaminoheptanedioate Escherichia coli - 37°C, pH 8.1 246563 2D-image 1.5 - N-succinyl-LL-2,6-diaminoheptanedioate Escherichia coli
	162	DAPE	DAPE	diaminopimelate epimerase	[c] : 26dap-LL <==> 26dap-M	Threonine and Lysine Metabolism	5.1.1.7	b3809	KM VALUE [mM] KM VALUE [mM] Maximum SUBSTRATE ORGANISM UNIPROT ACCESSION NO. COMMENTARY LITERATURE IMAGE 0.16 - LL-diaminoheptanedioate Escherichia coli - - 2140, 2155 2D-image 0.36 - meso-diaminoheptanedioate Escherichia coli - - 2140 2D-image 0.36 - meso-diaminoheptanedioate Escherichia	TURNOVER NUMBER [1/s] TURNOVER NUMBER MAXIMUM[1/s] SUBSTRATE ORGANISM UNIPROT ACCESSION NO. COMMENTARY LITERATURE IMAGE 84 - LL-diaminoheptanedioate Escherichia coli - - 2140, 2155 2D-image 67 - meso-diaminoheptanedioate Escherichia coli -
	163	DAPDC	DAPDC	diaminopimelate decarboxylase	[c] : 26dap-M + h --> co2 + lys-L	Threonine and Lysine Metabolism	4.1.1.20	b2838	KM VALUE [mM] KM VALUE [mM] Maximum SUBSTRATE ORGANISM UNIPROT ACCESSION NO. COMMENTARY LITERATURE IMAGE 1.7 - meso-2,6-diamininoheptanedioate Escherichia coli
	164	HSK	HSK	homoserine kinase	[c] : atp + hom-L --> adp + h + phom	Threonine and Lysine Metabolism	2.7.1.39	b0003	KM VALUE [mM] KM VALUE [mM] Maximum SUBSTRATE ORGANISM UNIPROT ACCESSION NO. COMMENTARY LITERATURE IMAGE 3.8 - 4-hydroxynorvaline Escherichia coli - pH 7.8 641463 2D-image 0.11 - ATP Escherichia coli - mutant enzyme H202L 641471 2D-image 0.13 - ATP Escherichia coli - mutant enzyme R234H; wild-type enzyme 641471 2D-image 0.15 - ATP Escherichia coli - mutant enzyme H205Q 641471 2D-image 0.21 - ATP …	TURNOVER NUMBER [1/s] TURNOVER NUMBER MAXIMUM[1/s] SUBSTRATE ORGANISM UNIPROT ACCESSION NO. COMMENTARY LITERATURE IMAGE 3.3 - D-homoserine Escherichia coli - wild-type enzyme 641471 2D-image 2 - L-2-amino-1,4-butanediol Escherichia coli - wild-type enzyme 641471 2D-image 2.5 - L-2-amino-5-hydroxyvalerate Escherichia coli - wild-type enzyme 641471 2D-image 2.1 - L-aspartate beta-semialdehyde Esche…	Ki VALUE [mM] Ki VALUE [mM] Maximum INHIBITOR ORGANISM UNIPROT ACCESSION NO. COMMENTARY LITERATURE IMAGE 0.2 0.5 (4R)-4-hydroxypentan-2-one Escherichia coli - wild-type enzyme 641471 2D-image 0.3 - 2-amino-3-(phosphonoethyl)thiopropionate Escherichia coli - wild-type enzyme 641471 2D-image 10.4 - 2-amino-5-phosphovalerate Escherichia coli - - 641471 2D-image 15 - 2-chloro-L-alanine Escherichia co…
	165	THRS	THRS	threonine synthase	[c] : h2o + phom --> pi + thr-L	Threonine and Lysine Metabolism	4.2.3.1	b0004	KM VALUE [mM] KM VALUE [mM] Maximum SUBSTRATE ORGANISM UNIPROT ACCESSION NO. COMMENTARY LITERATURE IMAGE 0.5 - O-phosphohomoserine Escherichia coli	TURNOVER NUMBER [1/s] TURNOVER NUMBER MAXIMUM[1/s] SUBSTRATE ORGANISM UNIPROT ACCESSION NO. COMMENTARY LITERATURE IMAGE 7.33 - O-phosphohomoserine Escherichia coli -	Ki VALUE [mM] Ki VALUE [mM] Maximum INHIBITOR ORGANISM UNIPROT ACCESSION NO. COMMENTARY LITERATURE IMAGE 0.057 - DL-2-amino-3[(phosphonomethyl)thio]propionic acid Escherichia coli - kinact: 1.44 min-1 137560 2D-image 0.54 - DL-E-2-amino-5-phosphono-4-pentenoic acid Escherichia coli - - 137560 2D-image 0.01 - L-2,3-methanohomoserine phosphate Escherichia coli - - 137560 2D-image 0.011 - L-2-amino-…
	166	HSDy	HSDy	homoserine dehydrogenase (NADPH)	[c] : hom-L + nadp <==> aspsa + h + nadph	Threonine and Lysine Metabolism	1.1.1.3	(b3940 or b0002)	KM VALUE [mM] KM VALUE [mM] Maximum SUBSTRATE ORGANISM UNIPROT ACCESSION NO. COMMENTARY LITERATURE IMAGE 0.17 - L-aspartate 4-semialdehyde Escherichia coli - - 246387 2D-image 0.013 - L-homoserine Escherichia coli - - 246387 2D-image 0.41 - L-homoserine Escherichia coli - recombinant hybrid bifunctional holoenzyme AKIII-HDHI+ containing the interface region, homoserine dehydrogenase activity 6546…	TURNOVER NUMBER [1/s] TURNOVER NUMBER MAXIMUM[1/s] SUBSTRATE ORGANISM UNIPROT ACCESSION NO. COMMENTARY LITERATURE IMAGE 0.24 - L-homoserine Escherichia coli - recombinant wild-type bifunctional holoenzyme, homoserine dehydrogenase activity 654640 2D-image 0.51 - L-homoserine Escherichia coli - recombinant isolated catalytic HDH-domain not containing the interface region, homoserine dehydrogenase …
	167	HSST	HSST	homoserine O-succinyltransferase	[c] : hom-L + succoa --> coa + suchms	Methionine Metabolism	KM VALUE [mM] KM VALUE [mM] Maximum SUBSTRATE ORGANISM UNIPROT ACCESSION NO. COMMENTARY LITERATURE IMAGE 0.64 - coenzyme A Escherichia coli - recombinant protein 487046 2D-image 10 - D-homoserine Escherichia coli - recombinant protein 487046 2D-image 0.18 - glutaryl-CoA Escherichia coli - recombinant protein 487046 2D-image 0.0032 - L-homoserine Escherichia coli - pH 7.2, 25°C, recombinant mutant…	b4013	KM VALUE [mM] KM VALUE [mM] Maximum SUBSTRATE ORGANISM UNIPROT ACCESSION NO. COMMENTARY LITERATURE IMAGE 0.64 - coenzyme A Escherichia coli - recombinant protein 487046 2D-image 10 - D-homoserine Escherichia coli - recombinant protein 487046 2D-image 0.18 - glutaryl-CoA Escherichia coli - recombinant protein 487046 2D-image 0.0032 - L-homoserine Escherichia coli - pH 7.2, 25°C, recombinant mutant…	TURNOVER NUMBER [1/s] TURNOVER NUMBER MAXIMUM[1/s] SUBSTRATE ORGANISM UNIPROT ACCESSION NO. COMMENTARY LITERATURE IMAGE 5.23 - coenzyme A Escherichia coli - recombinant protein 487046 2D-image 12 - D-homoserine Escherichia coli - recombinant protein 487046 2D-image 1.6 - glutaryl-CoA Escherichia coli - recombinant protein 487046 2D-image 0.034 - L-homoserine Escherichia coli - pH 7.2, 25°C, recom…	Ki VALUE [mM] Ki VALUE [mM] Maximum INHIBITOR ORGANISM UNIPROT ACCESSION NO. COMMENTARY LITERATURE IMAGE 0.00025 - hydroxyethylvalclavam Escherichia coli - dissociation constant of enzyme-substrate-inhibitor complex 487044 - 0.00092 - hydroxyethylvalclavam Escherichia coli - - 487044 - 0.00083 - Valclavam Escherichia coli - - 487044 2D-image 0.00089 - Valclavam Escherichia coli -
	168	SHSL1	SHSL1	O-succinylhomoserine lyase (L-cysteine)	[c] : cys-L + suchms --> cyst-L + h + succ	Methionine Metabolism	4.2.99.9	b3939
	169	CYSTL	CYSTL	cystathionine b-lyase	[c] : cyst-L + h2o --> hcys-L + nh4 + pyr	Methionine Metabolism	4.4.1.8	(b1622 or b3008)	KM VALUE [mM] KM VALUE [mM] Maximum SUBSTRATE ORGANISM UNIPROT ACCESSION NO. COMMENTARY LITERATURE IMAGE 0.04 - L-cystathionine Escherichia coli - - 34686, 34690 2D-image 0.18 - L-cystathionine Escherichia coli - wild type enzyme, at 25°C 710499 2D-image 0.55 - L-cystathionine Escherichia coli - mutant enzyme D116N, at 25°C 710499 2D-image 0.67 - L-cystathionine Escherichia coli - mutant enzyme D…	TURNOVER NUMBER [1/s] TURNOVER NUMBER MAXIMUM[1/s] SUBSTRATE ORGANISM UNIPROT ACCESSION NO. COMMENTARY LITERATURE IMAGE 8.1 - L-cystathionine Escherichia coli - mutant enzyme R372K, at 25°C 710499 2D-image 9.7 - L-cystathionine Escherichia coli - mutant enzyme R58A, at 25°C 710499 2D-image 34.1 - L-cystathionine Escherichia coli - wild type enzyme, at 25°C 710499 2D-image 36.7 - L-cystathionine E…	Ki VALUE [mM] Ki VALUE [mM] Maximum INHIBITOR ORGANISM UNIPROT ACCESSION NO. COMMENTARY LITERATURE IMAGE 0.0019 - aminoethoxyvinylglycine Escherichia coli - wild type enzyme, at 25°C 710499 2D-image 0.0027 - aminoethoxyvinylglycine Escherichia coli - mutant enzyme D116N, at 25°C; mutant enzyme R59A, at 25°C 710499 2D-image 0.0039 - aminoethoxyvinylglycine Escherichia coli - mutant enzyme D116A, a…
	170	METS	METS	methionine synthase	[c] : 5mthf + hcys-L --> h + met-L + thf	Methionine Metabolism	2.1.1.13	(b4019 or b3829)	KM VALUE [mM] KM VALUE [mM] Maximum SUBSTRATE ORGANISM UNIPROT ACCESSION NO. COMMENTARY LITERATURE IMAGE 0.016 - L-homocysteine Escherichia coli - - 441183, 441188 2D-image 0.069 - L-homocysteine Escherichia coli - - 441217 2D-image 0.017 - L-Selenohomocysteine Escherichia coli - - 441217 2D-image 0.03 - methyltetrahydrofolate Escherichia coli - - 441183 2D-image 0.00065 - S-adenosyl-L-methionine…	TURNOVER NUMBER [1/s] TURNOVER NUMBER MAXIMUM[1/s] SUBSTRATE ORGANISM UNIPROT ACCESSION NO. COMMENTARY LITERATURE IMAGE 8.33 13 5-methyltetrahydrofolate Escherichia coli - - 441183 2D-image 0.0217 - S-adenosyl-L-methionine Escherichia coli - - 441183 2D-image 0.0367 - S-adenosyl-L-methionine Escherichia coli
	171	ACLS	ACLS	acetolactate synthase	[c] : h + (2) pyr --> alac-S + co2	Valine, Leucine, and Isoleucine Metabolism	4.1.3.18	((b0077 and b0078) or (b3670 and b3671))
	172	KARA1	KARA1	ketol-acid reductoisomerase (2,3-dihydroxy-3-methylbutanoate)	[c] : 23dhmb + nadp <==> alac-S + h + nadph	Valine, Leucine, and Isoleucine Metabolism	1.1.1.86	b3774
	173	DHAD1	DHAD1	dihydroxy-acid dehydratase (2,3-dihydroxy-3-methylbutanoate)	[c] : 23dhmb --> 3mob + h2o	Valine, Leucine, and Isoleucine Metabolism	4.2.1.9	b3771	KM VALUE [mM] KM VALUE [mM] Maximum SUBSTRATE ORGANISM UNIPROT ACCESSION NO. COMMENTARY LITERATURE IMAGE 1.5 - 2,3-dihydroxyisovalerate Escherichia coli -
	174	VALTA	VALTA	valine transaminase	[c] : akg + val-L <==> 3mob + glu-L	Valine, Leucine, and Isoleucine Metabolism	2.6.1.42	b3770	KM VALUE [mM] KM VALUE [mM] Maximum SUBSTRATE ORGANISM UNIPROT ACCESSION NO. COMMENTARY LITERATURE IMAGE 7.38 - 2-(3-hydroxy-1-adamantyl)-2-oxoethanoic acid Escherichia coli - pH 8.0, 37°C 722998 2D-image 0.24 - 2-oxoglutarate Escherichia coli - pH 8.0, 25°C, substrate L-tyrosine 640012, 640030 2D-image 0.26 - 2-oxoglutarate Escherichia coli - pH 8.0, 25°C, substrate L-phenylalanine 640012, 64003…	TURNOVER NUMBER [1/s] TURNOVER NUMBER MAXIMUM[1/s] SUBSTRATE ORGANISM UNIPROT ACCESSION NO. COMMENTARY LITERATURE IMAGE 4.11 - 2-(3-hydroxy-1-adamantyl)-2-oxoethanoic acid Escherichia coli - pH 8.0, 37°C 722998 2D-image 16.84 - 3-methyl-2-oxobutyric acid Escherichia coli - pH 8.0, 37°C 722998 2D-image 13.75 - 3-methyl-2-oxovaleric acid Escherichia coli - pH 8.0, 37°C 722998 2D-image 6.61 - 4-meth…
	175	IPPS	IPPS	2-isopropylmalate synthase	[c] : 3mob + accoa + h2o --> 3c3hmp + coa + h	Valine, Leucine, and Isoleucine Metabolism	4.1.3.12	b0074
	176	IPPMIb	IPPMIb	2-isopropylmalate hydratase	[c] : 2ippm + h2o <==> 3c3hmp	Valine, Leucine, and Isoleucine Metabolism	4.2.1.33	(b0071 and b0072)
	177	IPPMIa	IPPMIa	3-isopropylmalate dehydratase	[c] : 3c2hmp <==> 2ippm + h2o	Valine, Leucine, and Isoleucine Metabolism	4.2.1.33	(b0071 and b0072)
	178	IPMD	IPMD	3-isopropylmalate dehydrogenase	[c] : 3c2hmp + nad --> 3c4mop + h + nadh	Valine, Leucine, and Isoleucine Metabolism	1.1.1.85	b0073	KM VALUE [mM] KM VALUE [mM] Maximum SUBSTRATE ORGANISM UNIPROT ACCESSION NO. COMMENTARY LITERATURE IMAGE 0.09 - ethylmalate Escherichia coli - pH 7.6 639164 2D-image 0.321 - NAD+ Escherichia coli - pH 7.6, 40°C 639164 2D-image 0.105 - propylmalate Escherichia coli - pH 7.6 639164 2D-image 0.214 - tert-butylmalate Escherichia coli - pH 7.6 639164 2D-image 0.105 - isopropylmalate Escherichia coli -…	TURNOVER NUMBER [1/s] TURNOVER NUMBER MAXIMUM[1/s] SUBSTRATE ORGANISM UNIPROT ACCESSION NO. COMMENTARY LITERATURE IMAGE 70 - ethylmalate Escherichia coli - pH 7.6 639164 2D-image 69 - isopropylmalate Escherichia coli - pH 7.6, 40°C 639164 2D-image 69 - NAD+ Escherichia coli - pH 7.6, 40°C, reaction with isopropylmalate 639164 2D-image 6 - tert-butylmalate Escherichia coli -
	179	OMCDC	OMCDC	2-Oxo-4-methyl-3-carboxypentanoate decarboxylation	[c] : 3c4mop + h --> 4mop + co2	Valine, Leucine, and Isoleucine Metabolism		b0073
	180	LEUTAi	LEUTAi	leucine transaminase (irreversible)	[c] : 4mop + glu-L --> akg + leu-L	Valine, Leucine, and Isoleucine Metabolism	2.6.1.42	(b3770 or b4054)	KM VALUE [mM] KM VALUE [mM] Maximum SUBSTRATE ORGANISM UNIPROT ACCESSION NO. COMMENTARY LITERATURE IMAGE 7.38 - 2-(3-hydroxy-1-adamantyl)-2-oxoethanoic acid Escherichia coli - pH 8.0, 37°C 722998 2D-image 0.24 - 2-oxoglutarate Escherichia coli - pH 8.0, 25°C, substrate L-tyrosine 640012, 640030 2D-image 0.26 - 2-oxoglutarate Escherichia coli - pH 8.0, 25°C, substrate L-phenylalanine 640012, 64003…	TURNOVER NUMBER [1/s] TURNOVER NUMBER MAXIMUM[1/s] SUBSTRATE ORGANISM UNIPROT ACCESSION NO. COMMENTARY LITERATURE IMAGE 4.11 - 2-(3-hydroxy-1-adamantyl)-2-oxoethanoic acid Escherichia coli - pH 8.0, 37°C 722998 2D-image 16.84 - 3-methyl-2-oxobutyric acid Escherichia coli - pH 8.0, 37°C 722998 2D-image 13.75 - 3-methyl-2-oxovaleric acid Escherichia coli - pH 8.0, 37°C 722998 2D-image 6.61 - 4-meth…
	181	DHAD2	DHAD2	Dihydroxy-acid dehydratase (2,3-dihydroxy-3-methylpentanoate)	[c] : 23dhmp --> 3mop + h2o	Valine, Leucine, and Isoleucine Metabolism		b3771
	182	ILETA	ILETA	isoleucine transaminase	[c] : akg + ile-L <==> 3mop + glu-L	Valine, Leucine, and Isoleucine Metabolism	2.6.1.42	b3770
	183	PPNDH	PPNDH	prephenate dehydratase	[c] : h + pphn --> co2 + h2o + phpyr	Tyrosine, Tryptophan, and Phenylalanine Metabolism	4.2.1.51	b2599	KM VALUE [mM] KM VALUE [mM] Maximum SUBSTRATE ORGANISM UNIPROT ACCESSION NO. COMMENTARY LITERATURE IMAGE 0.12 - prephenate Escherichia coli - mutant E159A/E232A, 37°C 649980 2D-image 0.16 - prephenate Escherichia coli - mutant E232A, 37°C 649980 2D-image 0.25 - prephenate Escherichia coli - mutant E159A, 37°C 649980 2D-image 0.47 1 prephenate Escherichia coli - - 3574 2D-image 0.56 - prephenate E…	TURNOVER NUMBER [1/s] TURNOVER NUMBER MAXIMUM[1/s] SUBSTRATE ORGANISM UNIPROT ACCESSION NO. COMMENTARY LITERATURE IMAGE 13 - prephenate Escherichia coli - mutant N160A, 37°C 649980 2D-image 24.6 - prephenate Escherichia coli - mutant T278S, 37°C 649980 2D-image 1227 - prephenate Escherichia coli - mutant W226L, 37°C 649980 2D-image 1230 - prephenate Escherichia coli - mutant W226L, 37°C 649980 2D…
	184	PHETA1	PHETA1	phenylalanine transaminase	[c] : akg + phe-L <==> glu-L + phpyr	Tyrosine, Tryptophan, and Phenylalanine Metabolism	2.6.1.58	(b0928 or b4054 or b3770)
	185	CHORM	CHORM	chorismate mutase	[c] : chor --> pphn	Tyrosine, Tryptophan, and Phenylalanine Metabolism	5.4.99.5	(b2599 or b2600)	KM VALUE [mM] KM VALUE [mM] Maximum SUBSTRATE ORGANISM UNIPROT ACCESSION NO. COMMENTARY LITERATURE IMAGE 0.04 - chorismate Escherichia coli - in presence of NAD+ 3557 2D-image 0.041 - chorismate Escherichia coli - 30°C, pH 7.2, mutant H347N 390552 2D-image 0.045 - chorismate Escherichia coli - 30°C, pH 7.2, wild-type 390552 2D-image 0.051 - chorismate Escherichia coli - 30°C, pH 7.2, mutant H153N…	TURNOVER NUMBER [1/s] TURNOVER NUMBER MAXIMUM[1/s] SUBSTRATE ORGANISM UNIPROT ACCESSION NO. COMMENTARY LITERATURE IMAGE 0.00983 - chorismate Escherichia coli - mutant enzyme Lys39Arg 3568 2D-image 0.0492 - chorismate Escherichia coli - mutant enzyme Lys39Asn 3568 2D-image 0.123 - chorismate Escherichia coli - mutant enzyme Lys39Arg 3568 2D-image 2.3 - chorismate Escherichia coli - 30°C, pH 7.2, m…	0.0023 - (1R,3R,5S)-3-carboxy-1-hydroxy-2-oxabicyclo[3.3.1]non-6-ene-5-carboxylate Escherichia coli - 30°C, pH 7.5, chorismate mutase domain of P-protein 651595 2D-image 0.0076 - (1S,3R,5R)-1-hydroxy-5-nitro-2-oxabicyclo[3.3.1]non-6-ene-3-carboxylic acid Escherichia coli -
	186	PPND	PPND	prephenate dehydrogenase	[c] : nad + pphn --> 34hpp + co2 + nadh	Tyrosine, Tryptophan, and Phenylalanine Metabolism	1.3.1.12	b2600	KM VALUE [mM] KM VALUE [mM] Maximum SUBSTRATE ORGANISM UNIPROT ACCESSION NO. COMMENTARY LITERATURE IMAGE 0.103 - NAD+ Escherichia coli - wild-type enzyme 390552, 390553 2D-image 0.128 0.141 NAD+ Escherichia coli - mutant forms H197N and K37Q 390552 2D-image 0.13 0.15 NAD+ Escherichia coli - - 3557, 390522 2D-image 0.33 - NAD+ Escherichia coli - - 390539 2D-image 0.38 - NAD+ Escherichia coli - mut…	TURNOVER NUMBER [1/s] TURNOVER NUMBER MAXIMUM[1/s] SUBSTRATE ORGANISM UNIPROT ACCESSION NO. COMMENTARY LITERATURE IMAGE 0.0000583 - NAD+ Escherichia coli - mutant enzyme H197N 390552 2D-image 0.367 - NAD+ Escherichia coli - mutant enzyme K37Q 390552 2D-image 0.417 - NAD+ Escherichia coli - mutant form R294Q 390553 2D-image 0.45 - NAD+ Escherichia coli - wild-type enzyme 390552, 390553 2D-image 0.…	Ki VALUE [mM] Ki VALUE [mM] Maximum INHIBITOR ORGANISM UNIPROT ACCESSION NO. COMMENTARY LITERATURE IMAGE 0.17 - 2-hydroxyphenylacetate Escherichia coli - pH 7.8, 37°C 654967 2D-image 0.11 - 5,6-dihydro-5,6-dihydroxychorismate Escherichia coli - pH 7.8, 37°C 654967 2D-image 0.15 - adamantane-1,3-diacetate Escherichia coli - pH 7.8, 37°C 654967 2D-image 0.13 - adamantane-1-acetate Escherichia coli …
	187	TYRTA	TYRTA	tyrosine transaminase	[c] : akg + tyr-L <==> 34hpp + glu-L	Tyrosine, Tryptophan, and Phenylalanine Metabolism	2.6.1.5	(b4054 or b0928)	KM VALUE [mM] KM VALUE [mM] Maximum SUBSTRATE ORGANISM UNIPROT ACCESSION NO. COMMENTARY LITERATURE IMAGE 0.21 - L-tyrosine Escherichia coli - aspartate aminotransferase with mutations HEX and I73V, A293D, pH 8.0, 25°C 660463 2D-image 0.29 - L-tyrosine Escherichia coli - aspartate aminotransferase with mutations HEX and I73V, pH 8.0, 25°C 660463 2D-image 0.33 - L-tyrosine Escherichia coli -	TURNOVER NUMBER [1/s] TURNOVER NUMBER MAXIMUM[1/s] SUBSTRATE ORGANISM UNIPROT ACCESSION NO. COMMENTARY LITERATURE IMAGE 24 - L-tyrosine Escherichia coli - aspartate aminotransferase with mutations HEX, pH 8.0, 25°C 660463 2D-image 25.6 - L-tyrosine Escherichia coli - aspartate aminotransferase with mutations HEX and I73V, pH 8.0, 25°C 660463 2D-image 35.7 - L-tyrosine Escherichia coli - aspartate…
	188	PRPPS	PRPPS	phosphoribosylpyrophosphate synthetase	[c] : atp + r5p <==> amp + h + prpp	Histidine Metabolism	2.7.6.1	b1207	KM VALUE [mM] KM VALUE [mM] Maximum SUBSTRATE ORGANISM UNIPROT ACCESSION NO. COMMENTARY LITERATURE IMAGE 1.29 - (R)9-(2-phosphonylmethoxypropyl)adenine Escherichia coli - pH 8.0, 37ºC 642724 2D-image 1.14 - (R)9-(3-fluoro-2-phosphonylmethoxypropyl)adenine Escherichia coli - pH 8.0, 37ºC 642724 2D-image 1.54 - (S)9-(2-phosphonylmethoxypropyl)adenine Escherichia coli - pH 8.0, 37ºC 642724 2D-image …		Ki VALUE [mM] Ki VALUE [mM] Maximum INHIBITOR ORGANISM UNIPROT ACCESSION NO. COMMENTARY LITERATURE IMAGE 0.55 - 2',3'-dideoxy-2',3'-didehydro-adenosine-5'-monophosphate Escherichia coli - pH 8.0, 37ºC 642724 2D-image 1.4 - 9-(2-phosphonylmethoxyethoxy)adenine Escherichia coli - pH 8.0, 37ºC 642724 2D-image 1.9 - 9-(2-phosphonylmethoxyethyl)adenine Escherichia coli - pH 8.0, 37ºC 642724 2D-image 0…
	189	DHQS	DHQS	3-dehydroquinate synthase	[c] : 2dda7p --> 3dhq + pi	Tyrosine, Tryptophan, and Phenylalanine Metabolism		b3389
	190	DHQTi	DHQTi	3-dehydroquinate dehydratase, irreversible	[c] : 3dhq --> 3dhsk + h2o	Tyrosine, Tryptophan, and Phenylalanine Metabolism	4.2.1.10	b1693	KM VALUE [mM] KM VALUE [mM] Maximum SUBSTRATE ORGANISM UNIPROT ACCESSION NO. COMMENTARY LITERATURE IMAGE 0.015 - 3-dehydroquinate Escherichia coli - - 5483 2D-image 0.018 - 3-dehydroquinate Escherichia coli - - 5473, 5474 2D-image 0.44 - 3-dehydroquinate Escherichia coli
	191	SHK3Dr	SHK3Dr	shikimate dehydrogenase	[c] : 3dhsk + h + nadph <==> nadp + skm	Tyrosine, Tryptophan, and Phenylalanine Metabolism	1.1.1.25	(b3281 or b1692)
	192	SHKK	SHKK	shikimate kinase	[c] : atp + skm --> adp + h + skm5p	Tyrosine, Tryptophan, and Phenylalanine Metabolism	2.7.1.71	(b3390 or b0388)	KM VALUE [mM] KM VALUE [mM] Maximum SUBSTRATE ORGANISM UNIPROT ACCESSION NO. COMMENTARY LITERATURE IMAGE 0.16 - ATP Escherichia coli - isoenzyme SK2, at 1 mM shikimate 641897 2D-image 0.16 - ATP Escherichia coli - - 641903 2D-image 0.2 - shikimate Escherichia coli - isoenzyme SK2, at 5 mM ATP 641897 2D-image 0.2 - shikimate Escherichia coli - - 641903, 673192 2D-image 5 - shikimate Escherichia co…
	193	PSCVT	PSCVT	3-phosphoshikimate 1-carboxyvinyltransferase	[c] : pep + skm5p <==> 3psme + pi	Tyrosine, Tryptophan, and Phenylalanine Metabolism	2.5.1.19	b0908	KM VALUE [mM] KM VALUE [mM] Maximum SUBSTRATE ORGANISM UNIPROT ACCESSION NO. COMMENTARY LITERATURE IMAGE 0.0025 - 3-phosphoshikimate Escherichia coli - recombinant overproducing strain 638173, 638175 2D-image 0.0032 0.0036 3-phosphoshikimate Escherichia coli - wild-type enzyme 638175 2D-image 0.0032 0.0036 3-phosphoshikimate Escherichia coli - - 638176 2D-image 0.018 - 3-phosphoshikimate Escheric…		Ki VALUE [mM] Ki VALUE [mM] Maximum INHIBITOR ORGANISM UNIPROT ACCESSION NO. COMMENTARY LITERATURE IMAGE 0.0000039 - (3R,4S,5R)-4-hydroxy-5-[(2R)-1-hydroxy-1-oxo-2-phosphono-propan-2-yl]oxy-3-phosphonooxy-cyclohexene-1-carboxylic acid Escherichia coli - +/-0.6 nM 690885 2D-image 0.00076 - (3R,4S,5R)-4-hydroxy-5-[(2S)-1-hydroxy-1-oxo-2-phosphono-propan-2-yl]oxy-3-phosphonooxy-cyclohexene-1-carboxy…
	194	CHORS	CHORS	chorismate synthase	[c] : 3psme --> chor + pi	Tyrosine, Tryptophan, and Phenylalanine Metabolism	4.2.3.5	b2329	KM VALUE [mM] KM VALUE [mM] Maximum SUBSTRATE ORGANISM UNIPROT ACCESSION NO. COMMENTARY LITERATURE IMAGE 0.0013 0.0022 O5-(1-carboxyvinyl)-3-phosphoshikimate
	195	ANS	ANS	anthranilate synthase	[c] : chor + gln-L --> anth + glu-L + h + pyr	Tyrosine, Tryptophan, and Phenylalanine Metabolism	4.1.3.27	(b1263 and b1264)	KM VALUE [mM] KM VALUE [mM] Maximum SUBSTRATE ORGANISM UNIPROT ACCESSION NO. COMMENTARY LITERATURE IMAGE 0.0012 - chorismate Escherichia coli - - 33276 2D-image 0.029 - chorismate Escherichia coli - pH 7.5 650373 2D-image 0.36 - glutamine Escherichia coli -	Ki VALUE [mM] Ki VALUE [mM] Maximum INHIBITOR ORGANISM UNIPROT ACCESSION NO. COMMENTARY LITERATURE IMAGE 0.4 - 3-carboxymethylaminomethyl-4-hydroxybenzoate Escherichia coli - pH 7.5 650373 2D-image 0.33 - p-Hydroxybenzaldehyde Escherichia coli - pH 7.5 650373 2D-image 0.002 - p-hydroxybenzoate Escherichia coli - pH 7.5 650373 2D-image 0.26 - vanillate Escherichia coli
	196	ANPRT	ANPRT	anthranilate phosphoribosyltransferase	[c] : anth + prpp --> ppi + pran	Tyrosine, Tryptophan, and Phenylalanine Metabolism	2.4.2.18	b1263	KM VALUE [mM] KM VALUE [mM] Maximum SUBSTRATE ORGANISM UNIPROT ACCESSION NO. COMMENTARY LITERATURE IMAGE 0.1 - 5-phospho-alpha-D-ribose 1-diphosphate Escherichia coli - complex 638663 2D-image 0.2 - 5-phospho-alpha-D-ribose 1-diphosphate	TURNOVER NUMBER [1/s] TURNOVER NUMBER MAXIMUM[1/s] SUBSTRATE ORGANISM UNIPROT ACCESSION NO. COMMENTARY LITERATURE IMAGE 4.4 - 5-phospho-alpha-D-ribose 1-diphosphate Escherichia coli - - 638667 2D-image 4.4 - anthranilate Escherichia coli - -
	197	PRAIi	PRAIi	phosphoribosylanthranilate isomerase (irreversible)	[c] : pran --> 2cpr5p	Tyrosine, Tryptophan, and Phenylalanine Metabolism	5.3.1.24	b1262	KM VALUE [mM] KM VALUE [mM] Maximum SUBSTRATE ORGANISM UNIPROT ACCESSION NO. COMMENTARY LITERATURE IMAGE 0.0047 - N-(5-phospho-beta-D-ribosyl)anthranilate Escherichia coli - 25°C, monomeric domain PRAI[ML256-452] 4611 2D-image 0.0047 - N-(5-phospho-beta-D-ribosyl)anthranilate Escherichia coli - 25°C, monomeric domain PRAI[ML256-452]; pH 7.5 648873 2D-image 0.0049 - N-(5-phospho-beta-D-ribosyl)ant…	URNOVER NUMBER [1/s] TURNOVER NUMBER MAXIMUM[1/s] SUBSTRATE ORGANISM UNIPROT ACCESSION NO. COMMENTARY LITERATURE IMAGE 32 - N-(5-phospho-beta-D-ribosyl)anthranilate Escherichia coli - 25°C, monomeric domain PRAI[ML256-452] 4611 2D-image 32 - N-(5-phospho-beta-D-ribosyl)anthranilate Escherichia coli - 25°C, monomeric domain PRAI[ML256-452]; pH 7.5 648873 2D-image 39 - N-(5-phospho-beta-D-ribosyl)a…	Ki VALUE [mM] Ki VALUE [mM] Maximum INHIBITOR ORGANISM UNIPROT ACCESSION NO. COMMENTARY LITERATURE IMAGE 0.0065 - Reduced 1-(2-carboxyphenylamino)-1-deoxy-D-ribulose 5-phosphate Escherichia coli - 25°C, bifunctional IGPS:PRAI 4611 - 0.0065 - Reduced 1-(2-carboxyphenylamino)-1-deoxy-D-ribulose 5-phosphate Escherichia coli - 25°C, bifunctional IGPS:PRAI; pH 7.5 648873 - 0.0068 - Reduced 1-(2-carbox…
	198	IGPS	IGPS	indole-3-glycerol-phosphate synthase	[c] : 2cpr5p + h --> 3ig3p + co2 + h2o	Tyrosine, Tryptophan, and Phenylalanine Metabolism	4.1.1.48	b1262	KM VALUE [mM] KM VALUE [mM] Maximum SUBSTRATE ORGANISM UNIPROT ACCESSION NO. COMMENTARY LITERATURE IMAGE 0.0016 - 1-(2-carboxyphenylamino)-1-deoxy-D-ribulose 5-phosphate Escherichia coli - at pH 7.5 and 37°C 726866 2D-image 0.09 - 1-(2-carboxyphenylamino)-1-deoxy-D-ribulose 5-phosphate Escherichia coli - pH 7.5, 25°C 4615 2D-image 0.000047 - 1-(2-carboxyphenylamino)-1-deoxy-D-ribulose-5-phosphate…	TURNOVER NUMBER [1/s] TURNOVER NUMBER MAXIMUM[1/s] SUBSTRATE ORGANISM UNIPROT ACCESSION NO. COMMENTARY LITERATURE IMAGE 1.2 - 1-(2-carboxyphenylamino)-1-deoxy-D-ribulose 5-phosphate Escherichia coli - pH 7.5, 25°C 4615 2D-image 4.1 - 1-(2-carboxyphenylamino)-1-deoxy-D-ribulose 5-phosphate Escherichia coli - at pH 7.5 and 25°C 726866 2D-image 9.3 - 1-(2-carboxyphenylamino)-1-deoxy-D-ribulose 5-pho…
	199	TRPS1	TRPS1	tryptophan synthase (indoleglycerol phosphate)	[c] : 3ig3p + ser-L --> g3p + h2o + trp-L	Tyrosine, Tryptophan, and Phenylalanine Metabolism	4.2.1.20	(b1260 and b1261)			Ki VALUE [mM] Ki VALUE [mM] Maximum INHIBITOR ORGANISM UNIPROT ACCESSION NO. COMMENTARY LITERATURE IMAGE 0.0011 - indolebutanol phosphate Escherichia coli - competitive in the catalysis of indoleglycerol phosphate cleavage 5559 2D-image 0.05 - indoleethanol phosphate Escherichia coli - competitive in the catalysis of indoleglycerol phosphate cleavage 5559 2D-image 0.004 - indolepropanol phosphate…
	200	ATPPRT	ATPPRT	ATP phosphoribosyltransferase	[c] : atp + prpp --> ppi + prbatp	Histidine Metabolism	2.4.2.17	b2019
	201	PRATPP	PRATPP	phosphoribosyl-ATP pyrophosphatase	[c] : h2o + prbatp --> h + ppi + prbamp	Histidine Metabolism	3.6.1.31	b2026
	202	PRAMPC	PRAMPC	phosphoribosyl-AMP cyclohydrolase	[c] : h2o + prbamp --> prfp	Histidine Metabolism	3.5.4.19	b2026
	203	PRMICI	PRMICI	1-(5-phosphoribosyl)-5-[(5-phosphoribosylamino)methylideneamino)imidazole-4-carboxamide isomerase	[c] : prfp <==> prlp	Histidine Metabolism	5.3.1.16	b2024	KM VALUE [mM] KM VALUE [mM] Maximum SUBSTRATE ORGANISM UNIPROT ACCESSION NO. COMMENTARY LITERATURE IMAGE 1.6 - N'-[(5'-phosphoribosyl)formimino]-5-aminoimidazole-4-carboxamide ribonucleotide Escherichia coli - 25°C, pH 7.5 648892 2D-image 1.8 - N'-[(5'-phosphoribosyl)formimino]-5-aminoimidazole-4-carboxamide ribonucleotide Escherichia coli -	TURNOVER NUMBER [1/s] TURNOVER NUMBER MAXIMUM[1/s] SUBSTRATE ORGANISM UNIPROT ACCESSION NO. COMMENTARY LITERATURE IMAGE 4.9 - N'-[(5'-phosphoribosyl)formimino]-5-aminoimidazole-4-carboxamide ribonucleotide Escherichia coli - 25°C, pH 7.5 648892 2D-image 14.3 - N'-[(5'-phosphoribosyl)formimino]-5-aminoimidazole-4-carboxamide ribonucleotide Escherichia coli
	204	IG3PS	IG3PS	Imidazole-glycerol-3-phosphate synthase	[c] : gln-L + prlp --> aicar + eig3p + glu-L + h	Histidine Metabolism		(b2023 and b2025)
	205	IGPDH	IGPDH	imidazoleglycerol-phosphate dehydratase	[c] : eig3p --> h2o + imacp	Histidine Metabolism	4.2.1.19	b2022
	206	HSTPT	HSTPT	histidinol-phosphate transaminase	[c] : glu-L + imacp --> akg + hisp	Histidine Metabolism	2.6.1.9	b2021
	207	HISTP	HISTP	histidinol-phosphatase	[c] : h2o + hisp --> histd + pi	Histidine Metabolism	3.1.3.15	b2022	KM VALUE [mM] KM VALUE [mM] Maximum SUBSTRATE ORGANISM UNIPROT ACCESSION NO. COMMENTARY LITERATURE IMAGE 0.041 - L-Histidinol phosphate Escherichia coli - in 25 mM Tris-HCl (pH 7.5), 70 nM enzyme, 0.025 mM Mg2+, and 0.2 mM histidinol phosphate, at 25°C, in the presence of 0.05 mM Zn2+ 680722 2D-image 0.052 - L-Histidinol phosphate Escherichia coli - in 25 mM Tris-HCl (pH 7.5), 70 nM enzyme, 0.025…	TURNOVER NUMBER [1/s] TURNOVER NUMBER MAXIMUM[1/s] SUBSTRATE ORGANISM UNIPROT ACCESSION NO. COMMENTARY LITERATURE IMAGE 20 50 L-Histidinol phosphate Escherichia coli - in 25 mM Tris-HCl (pH 7.5), 70 nM enzyme, 0.025 mM Mg2+, and 0.2 mM histidinol phosphate, at 25°C, in the presence of 0.05 mM Co2+ 680722 2D-image 960 - L-Histidinol phosphate Escherichia coli - in 25 mM Tris-HCl (pH 7.5), 70 nM en…
	208	HISTD	HISTD	histidinol dehydrogenase	[c] : h2o + histd + (2) nad --> (3) h + his-L + (2) nadh	Histidine Metabolism	1.1.1.23	b2020	KM VALUE [mM] KM VALUE [mM] Maximum SUBSTRATE ORGANISM UNIPROT ACCESSION NO. COMMENTARY LITERATURE IMAGE 0.57 - NAD+ Escherichia coli -
	209	5MTHF			1mlthfl_c+1nadhd_c=15mthf_c+1nad_c
	210	THF			1mlthfl_c+1nadp_c=1thf_c+1nadphp_c
	211	EX_pro-L(e)	EX_pro-L(e)	L-Proline exchange	[e] : pro-L <==>
	212	EX_arg-L(e)	EX_arg-L(e)	L-Arginine exchange	[e] : arg-L <==>
	213	EX_asp-L(e)	EX_asp-L(e)	L-Aspartate exchange	[e] : asp-L <==>
	214	ASPtex	ASPtex	L-aspartate transport via diffusion (extracellular to periplasm)	asp-L[e] <==> asp-L[p]	Transport, Outer Membrane Porin		(b0241 or b0929 or b1377 or b2215)
	215	EX_ala-L(e)	EX_ala-L(e)	L-Alanine exchange	[e] : ala-L <==>
	216	EX_ser-L(e)	EX_ser-L(e)	L-Serine exchange	[e] : ser-L <==>
	217	EX_gly(e)	EX_gly(e)	Glycine exchange	[e] : gly <==>
	218	EX_thr-L(e)	EX_thr-L(e)	L-Threonine exchange	[e] : thr-L <==>
	219	EX_cys-L(e)	EX_cys-L(e)	L-Cysteine exchange	[e] : cys-L <==>
	220	EX_lys-L(e)	EX_lys-L(e)	L-Lysine exchange	[e] : lys-L <==>
	221	EX_val-L(e)	EX_val-L(e)	L-Valine exchange	[e] : val-L <==>
	222	EX_met-L(e)	EX_met-L(e)	L-Methionine exchange	[e] : met-L <==>
	223	EX_leu-L(e)	EX_leu-L(e)	L-Leucine exchange	[e] : leu-L <==>
	224	EX_ile-L(e)	EX_ile-L(e)	L-Isoleucine exchange	[e] : ile-L <==>
	225	EX_phe-L(e)	EX_phe-L(e)	L-Phenylalanine exchange	[e] : phe-L <==>
	226	EX_tyr-L(e)	EX_tyr-L(e)	L-Tyrosine exchange	[e] : tyr-L <==>
	227	EX_trp-L(e)	EX_trp-L(e)	L-Tryptophan exchange	[e] : trp-L <==>
	228	EX_his-L(e)	EX_his-L(e)	L-Histidine exchange	[e] : his-L <==>
	229	COA	'1acetylco_c=1coa_c'	'1acetylco_c=1coa_c'
	230	GLUPRT	GLUPRT	glutamine phosphoribosyldiphosphate amidotransferase	[c] : gln-L + h2o + prpp --> glu-L + ppi + pram	Purine and Pyrimidine Biosynthesis	2.4.2.14	b2312	KM VALUE [mM] KM VALUE [mM] Maximum SUBSTRATE ORGANISM UNIPROT ACCESSION NO. COMMENTARY LITERATURE IMAGE 0.031 - 5-phospho-alpha-D-ribose 1-diphosphate Escherichia coli - P410W mutant enzyme 489766 2D-image 0.053 - 5-phospho-alpha-D-ribose 1-diphosphate Escherichia coli - - 489766 2D-image 0.067 - 5-phospho-alpha-D-ribose 1-diphosphate Escherichia coli - - 489747 2D-image 193 - glutamine Escheric…		Ki VALUE [mM] Ki VALUE [mM] Maximum INHIBITOR ORGANISM UNIPROT ACCESSION NO. COMMENTARY LITERATURE IMAGE 0.053 - 1-alpha-diphosphoryl-2-alpha,3-alpha-dihydroxy-4-beta-cyclopentane-methanol-5-phosphate Escherichia coli - P410W mutant enzyme 489766 2D-image 0.058 - 1-alpha-diphosphoryl-2-alpha,3-alpha-dihydroxy-4-beta-cyclopentane-methanol-5-phosphate Escherichia coli - - 489766 2D-image 0.39 - 5'-…
	231	PRAGSr	PRAGSr	phosphoribosylglycinamide synthase	[c] : atp + gly + pram <==> adp + gar + h + pi	Purine and Pyrimidine Biosynthesis	6.3.4.13	b4005	KM VALUE [mM] KM VALUE [mM] Maximum SUBSTRATE ORGANISM UNIPROT ACCESSION NO. COMMENTARY LITERATURE IMAGE 0.07 - 5'-phosphoribosylamine Escherichia coli - - 1414 2D-image 0.27 - Gly Escherichia coli - - 1414 2D-image 0.17 - MgATP2- Escherichia coli
	232	GARFT	GARFT	phosphoribosylglycinamide formyltransferase	[c] : 10fthf + gar <==> fgam + h + thf	Purine and Pyrimidine Biosynthesis	2.1.2.2	b2500	KM VALUE [mM] KM VALUE [mM] Maximum SUBSTRATE ORGANISM UNIPROT ACCESSION NO. COMMENTARY LITERATURE IMAGE 0.0775 - (6R)-N10-formyltetrahydrofolate Escherichia coli - pH 8.5 485718 2D-image 0.0848 - (6R)-N10-formyltetrahydrofolate Escherichia coli - pH 7.5 485718 2D-image 0.01 - 10-formyl-5,8-dideazafolate Escherichia coli - mutant H108A 485729 2D-image 0.0123 - 10-formyl-5,8-dideazafolate Escheric…	TURNOVER NUMBER [1/s] TURNOVER NUMBER MAXIMUM[1/s] SUBSTRATE ORGANISM UNIPROT ACCESSION NO. COMMENTARY LITERATURE IMAGE 13.5 - (6R)-N10-formyltetrahydrofolate Escherichia coli - pH 7.5 485718 2D-image 20.7 - (6R)-N10-formyltetrahydrofolate Escherichia coli - pH 8.5 485718 2D-image 33 - carbocyclic glycinamide ribonucleotide Escherichia coli - - 485718 2D-image 16.1 - N10-formyl-5,8-dideazafolate …	Ki VALUE [mM] Ki VALUE [mM] Maximum INHIBITOR ORGANISM UNIPROT ACCESSION NO. COMMENTARY LITERATURE IMAGE 0.0019 - 10-trifluoroacetyl-DDACTHF Escherichia coli - 26°C, pH 7.5 672527 2D-image 0.005 - DDACTHF Escherichia coli - 26°C, pH 7.5
	233	PRFGS	PRFGS	phosphoribosylformylglycinamidine synthase	[c] : atp + fgam + gln-L + h2o --> adp + fpram + glu-L + h + pi	Purine and Pyrimidine Biosynthesis	6.3.5.3	b2557	KM VALUE [mM] KM VALUE [mM] Maximum SUBSTRATE ORGANISM UNIPROT ACCESSION NO. COMMENTARY LITERATURE IMAGE 0.0468 - (-)carbocyclic-5'-phosphoribosylformylglycinamidine Escherichia coli - - 1670 2D-image 0.03 - L-Gln Escherichia coli - 5'-phosphoribosylformylglycinamidine 1670 2D-image 1 - NH4+ Escherichia coli	TURNOVER NUMBER [1/s] TURNOVER NUMBER MAXIMUM[1/s] SUBSTRATE ORGANISM UNIPROT ACCESSION NO. COMMENTARY LITERATURE IMAGE 0.05 - NH4+
	234	PRAIS	PRAIS	phosphoribosylaminoimidazole synthase	[c] : atp + fpram --> adp + air + (2) h + pi	Purine and Pyrimidine Biosynthesis	6.3.3.1	b2499	KM VALUE [mM] KM VALUE [mM] Maximum SUBSTRATE ORGANISM UNIPROT ACCESSION NO. COMMENTARY LITERATURE IMAGE 0.027 - 2-(formamido)-N1-(5-phosphoribosyl)acetamidine Escherichia coli - - 1308 2D-image 0.012 - ATP Escherichia coli P08178 pH 7.7, K27R mutant 649909 2D-image 0.046 - ATP Escherichia coli P08178 pH 7.7, K27L mutant 649909 2D-image 0.058 - ATP Escherichia coli P08178 pH 7.7, K27Q mutant 6499…		Ki VALUE [mM] Ki VALUE [mM] Maximum INHIBITOR ORGANISM UNIPROT ACCESSION NO. COMMENTARY LITERATURE IMAGE 0.025 - fluorosulfonylbenzoyl adenosine
	235	AIRC2	AIRC2	phosphoribosylaminoimidazole carboxylase	[c] : air + atp + hco3 --> 5caiz + adp + h + pi	Purine and Pyrimidine Biosynthesis		b0522
	236	AIRC3	AIRC3	phosphoribosylaminoimidazole carboxylase (mutase rxn)	[c] : 5aizc <==> 5caiz	Purine and Pyrimidine Biosynthesis		b0523
	237	PRASCS	PRASCS	phosphoribosylaminoimidazolesuccinocarboxamide synthase	[c] : 5aizc + asp-L + atp --> 25aics + adp + h + pi	Purine and Pyrimidine Biosynthesis	6.3.2.6	b2476	KM VALUE [mM] KM VALUE [mM] Maximum SUBSTRATE ORGANISM UNIPROT ACCESSION NO. COMMENTARY LITERATURE IMAGE 1.3 - 1-(5'-phosphoribosyl)-5-amino-4-carboxyimidazole Escherichia coli - - 1268 2D-image 0.036 - Asp Escherichia coli - - 1268 2D-image 0.04 - MgATP2-	Ki VALUE [mM] Ki VALUE [mM] Maximum INHIBITOR ORGANISM UNIPROT ACCESSION NO. COMMENTARY LITERATURE IMAGE 0.26 - adenosine 5'-(beta,gamma-imido)triphosphate Escherichia coli - 37°C, Kis, competitive versus ATP 661204 2D-image 0.6 - adenosine 5'-(beta,gamma-imido)triphosphate Escherichia coli - 37°C, Kii, noncompetitive versus L-Asp; 37°C, Kis, noncompetitive versus 1-(5'-phosphoribosyl)-5-amino-4-…
	238	ADSL2r	ADSL2r	adenylosuccinate lyase	[c] : 25aics <==> aicar + fum	Purine and Pyrimidine Biosynthesis	4.3.2.2	b1131
	239	AICART	AICART	phosphoribosylaminoimidazolecarboxamide formyltransferase	[c] : 10fthf + aicar <==> fprica + thf	Purine and Pyrimidine Biosynthesis	2.1.2.3	b4006
	240	IMPC	IMPC	IMP cyclohydrolase	[c] : h2o + imp <==> fprica	Purine and Pyrimidine Biosynthesis	3.5.4.10	b4006
	241	ADSS	ADSS	adenylosuccinate synthase	[c] : asp-L + gtp + imp --> dcamp + gdp + (2) h + pi	Purine and Pyrimidine Biosynthesis	6.3.4.4	b4177	KM VALUE [mM] KM VALUE [mM] Maximum SUBSTRATE ORGANISM UNIPROT ACCESSION NO. COMMENTARY LITERATURE IMAGE 0.041 - 2'-dIMP Escherichia coli - 22°C 672068 2D-image 0.34 - allopurinol ribonucleotide Escherichia coli - Asp, mutant R143L 1555 2D-image 0.03 - Asp Escherichia coli - - 1537 2D-image 0.03 - Asp Escherichia coli - IMP, wild-type 1555 2D-image 0.057 - Asp Escherichia coli - mutant R303L 1563…	TURNOVER NUMBER [1/s] TURNOVER NUMBER MAXIMUM[1/s] SUBSTRATE ORGANISM UNIPROT ACCESSION NO. COMMENTARY LITERATURE IMAGE 0.96 - 2'-dIMP Escherichia coli - 22°C 672068 2D-image 0.0048 - GTP Escherichia coli - pH 7.7, 25°C, mutant N38A 651884 2D-image 0.0095 - GTP Escherichia coli - pH 7.7, 25°C, mutant H41N 651884 2D-image 0.0134 - GTP Escherichia coli - pH 7.7, 25°C, mutant N38D 651884 2D-image 0.…	Ki VALUE [mM] Ki VALUE [mM] Maximum INHIBITOR ORGANISM UNIPROT ACCESSION NO. COMMENTARY LITERATURE IMAGE 0.0406 - 6-(4-bromo-2,3-dioxobutyl)thioadenosine 5'-monophosphate Escherichia coli - pH 7.0, 25°C 649897 2D-image 0.04 - fumarate Escherichia coli - pH 7.7, 25°C, mutant V273N 652356 2D-image 0.18 - fumarate Escherichia coli - pH 7.7, 25°C, mutant V273A 652356 2D-image 0.64 - fumarate Escheric…
	242	ADSL1r	ADSL1r	adenylsuccinate lyase	[c] : dcamp <==> amp + fum	Purine and Pyrimidine Biosynthesis	4.3.2.2	b1131
	243	THRD_L	THRD_L	L-threonine deaminase	[c] : thr-L --> 2obut + nh4	Valine, Leucine, and Isoleucine Metabolism		(b3117 or b1814 or b2797 or b3772)
	244	ACHBS	ACHBS	2-aceto-2-hydroxybutanoate synthase	[c] : 2obut + h + pyr --> 2ahbut + co2	Valine, Leucine, and Isoleucine Metabolism		((b3670 and b3671) or (b0077 and b0078))
	245	KARA2	KARA2	ketol-acid reductoisomerase (2-Acetolactate)	[c] : 2ahbut + h + nadph <==> 23dhmp + nadp	Valine, Leucine, and Isoleucine Metabolism	1.1.1.86	b3774	KM VALUE [mM] KM VALUE [mM] Maximum SUBSTRATE ORGANISM UNIPROT ACCESSION NO. COMMENTARY LITERATURE IMAGE 0.002 - 2-aceto-2-hydroxybutyrate Escherichia coli - pH 7.4, 25°C 639177 2D-image 0.014 - 2-acetolactate Escherichia coli - pH 7.4, 25°C 639177 2D-image 0.25 - 2-acetolactate Escherichia coli - pH 8.0, 37°C, wild-type enzyme 655530 2D-image 0.356 - 2-acetolactate Escherichia coli - pH 8.0, 37°…	TURNOVER NUMBER [1/s] TURNOVER NUMBER MAXIMUM[1/s] SUBSTRATE ORGANISM UNIPROT ACCESSION NO. COMMENTARY LITERATURE IMAGE 0.00417 - 2,3-Dihydroxy-3-methylbutanoate Escherichia coli - pH 7.4, 25°C 639177 2D-image 1.8 - 2-acetolactate Escherichia coli - pH 7.4, 25°C 639177 2D-image 2.231 - 2-acetolactate Escherichia coli - pH 8.0, 37°C 655530 2D-image 0.167 - 2-Ketobutyrate Escherichia coli - pH 8.0,…	Ki VALUE [mM] Ki VALUE [mM] Maximum INHIBITOR ORGANISM UNIPROT ACCESSION NO. COMMENTARY LITERATURE IMAGE 0.0012 - NADPH Escherichia coli - pH 8.0, 22°C, wild-type enzyme 639183 2D-image 0.0018 - NADPH Escherichia coli - pH 8.0, 22°C, mutant enzyme K69L 639183 2D-image 0.0039 - NADPH Escherichia coli - pH 8.0, 22°C, mutant enzyme K75Q 639183 2D-image 0.0085 - NADPH Escherichia coli - pH 8.0, 22°C,…
	246	ACCOAC	ACCOAC	acetyl-CoA carboxylase	[c] : accoa + atp + hco3 --> adp + h + malcoa + pi	Membrane Lipid Metabolism	6.4.1.2	(b0185 and b2316 and b3255 and b3256)	KM VALUE [mM] KM VALUE [mM] Maximum SUBSTRATE ORGANISM UNIPROT ACCESSION NO. COMMENTARY LITERATURE IMAGE 10 - Biocytin Escherichia coli - pH 8.0, recombinant subunits AccA and AccD 665526 2D-image 0.1 - biotin Escherichia coli - isolated biotin carboxylase domain 664564 2D-image 3 - biotin Escherichia coli - isolated carboxyltransferase domain 664564 2D-image 0.1 - malonyl-CoA Escherichia coli - …		Ki VALUE [mM] Ki VALUE [mM] Maximum INHIBITOR ORGANISM UNIPROT ACCESSION NO. COMMENTARY LITERATURE IMAGE 0.0012 - heparin Escherichia coli - versus malonyl-CoA 695014 2D-image 0.0022 - heparin Escherichia coli - versus biocytin 695014 2D-image 0.0342 - Single-stranded DNA Escherichia coli - versus biocytin 695014 2D-image 0.085 - Single-stranded DNA Escherichia coli - versus malonyl-CoA 695014 2D…
	247	MCOATA	MCOATA	Malonyl-CoA-ACP transacylase	[c] : ACP + malcoa <==> coa + malACP	Membrane Lipid Metabolism	2.3.1.39	(b1094 and b1092)	KM VALUE [mM] KM VALUE [mM] Maximum SUBSTRATE ORGANISM UNIPROT ACCESSION NO. COMMENTARY LITERATURE IMAGE 0.351 - acyl-carrier protein Escherichia coli - reaction with E. coli acyl-carrier-protein 486891 2D-image 0.011 - malonyl-CoA Escherichia coli - wild-type and mutant 486900 2D-image 0.049 - malonyl-CoA Escherichia coli - acyl carrier protein mutant Q66R, pH 7.5, 25°C; wild-type acyl carrier p…	TURNOVER NUMBER [1/s] TURNOVER NUMBER MAXIMUM[1/s] SUBSTRATE ORGANISM UNIPROT ACCESSION NO. COMMENTARY LITERATURE IMAGE 1580 - malonyl CoA Escherichia coli - reaction with E. coli acyl-carrier-protein 486891 2D-image 0.00047 - malonyl-CoA Escherichia coli - wild-type acyl carrier protein, pH 7.5, 25°C 705648 2D-image 0.0015 - malonyl-CoA Escherichia coli -
	248	MACPD	MACPD	Malonyl-ACP decarboxylase	[c] : h + malACP --> acACP + co2	Membrane Lipid Metabolism		b2323
	249	ACOATA	ACOATA	Acetyl-CoA ACP transacylase	[c] : ACP + accoa <==> acACP + coa	Membrane Lipid Metabolism	2.3.1.38	(b1094 and b1091)	KM VALUE [mM] KM VALUE [mM] Maximum SUBSTRATE ORGANISM UNIPROT ACCESSION NO. COMMENTARY LITERATURE IMAGE 0.05 - acetyl-CoA Escherichia coli - - 486868 2D-image 0.035 - acyl-carrier protein Escherichia coli		Ki VALUE [mM] Ki VALUE [mM] Maximum INHIBITOR ORGANISM UNIPROT ACCESSION NO. COMMENTARY LITERATURE IMAGE 0.03 - CoA Escherichia coli - - 486868 2D-image 3.2 - pantetheine Escherichia coli -
	250	KAS15	KAS15	beta-ketoacyl-ACP synthase (2)	[c] : accoa + h + malACP --> actACP + co2 + coa	Membrane Lipid Metabolism		b1091
	251	3HAD40	3HAD40	3-hydroxyacyl-[acyl-carrier-protein] dehydratase (n-C4:0)	[c] : 3haACP --> but2eACP + h2o	Cell Envelope Biosynthesis	4.2.1.58	(b0954 or b0180)
	252	3HAD60	3HAD60	3-hydroxyacyl-[acyl-carrier-protein] dehydratase (n-C6:0)	[c] : 3hhexACP --> h2o + thex2eACP	Cell Envelope Biosynthesis	4.2.1.58	(b0954 or b0180)
	253	3HAD80	3HAD80	3-hydroxyacyl-[acyl-carrier-protein] dehydratase (n-C8:0)	[c] : 3hoctACP --> h2o + toct2eACP	Cell Envelope Biosynthesis	4.2.1.58	(b0954 or b0180)
	254	ACOAD3f	ACOAD3f	acyl-CoA dehydrogenase (octanoyl-CoA)	[c] : fad + occoa <==> fadh2 + oc2coa	Membrane Lipid Metabolism	1.3.99.3	b0221
	255	ECOAH3	ECOAH3	3-hydroxyacyl-CoA dehydratase (3-hydroxyoctanoyl-CoA)	[c] : 3hocoa <==> h2o + oc2coa	Membrane Lipid Metabolism	4.2.1.17	(b3846 or b2341)	KM VALUE [mM] KM VALUE [mM] Maximum SUBSTRATE ORGANISM UNIPROT ACCESSION NO. COMMENTARY LITERATURE IMAGE 0.008 - 2-decenoyl-CoA Escherichia coli - - 700005 2D-image 0.05 - crotonyl-CoA Escherichia coli -
	256	HACD3i	HACD3i	3-hydroxyacyl-CoA dehydrogenase (3-oxooctanoyl-CoA)	[c] : 3hocoa + nad --> 3oocoa + h + nadh	Membrane Lipid Metabolism	1.1.1.35	(b3846 or b2341)	KM VALUE [mM] KM VALUE [mM] Maximum SUBSTRATE ORGANISM UNIPROT ACCESSION NO. COMMENTARY LITERATURE IMAGE 0.066 - acetoacetyl-CoA Escherichia coli -
	257	KAT3	KAT3	3-ketoacyl-CoA thiolase	[c] : 3oocoa + coa --> accoa + hxcoa	Membrane Lipid Metabolism	2.3.1.16	(b3845 or b2342)	KM VALUE [mM] KM VALUE [mM] Maximum SUBSTRATE ORGANISM UNIPROT ACCESSION NO. COMMENTARY LITERATURE IMAGE 0.031 - acetoacetyl-CoA Escherichia coli
	258	ACOAD2f	ACOAD2f	acyl-CoA dehydrogenase (hexanoyl-CoA)	[c] : fad + hxcoa <==> fadh2 + hx2coa	Membrane Lipid Metabolism	1.3.99.3	b0221
	259	HEXt2rpp	HEXt2rpp	hexanoate transport via proton symport, reversible (periplasm)	h[p] + hxa[p] <==> h[c] + hxa[c]	Transport, Inner Membrane		b2223
	260	HXCT	HXCT	Acetyl-CoA:hexanoate-CoA transferase	[c] : accoa + hxa --> ac + hxcoa	Alternate Carbon Metabolism	2.8.3.8	(b2221 and b2222)
	261	ECOAH2	ECOAH2	3-hydroxyacyl-CoA dehydratase (3-hydroxyhexanoyl-CoA)	[c] : 3hhcoa <==> h2o + hx2coa	Membrane Lipid Metabolism	4.2.1.17	(b3846 or b2341)	KM VALUE [mM] KM VALUE [mM] Maximum SUBSTRATE ORGANISM UNIPROT ACCESSION NO. COMMENTARY LITERATURE IMAGE 0.008 - 2-decenoyl-CoA Escherichia coli - - 700005 2D-image 0.05 - crotonyl-CoA Escherichia coli -
	262	HACD2i	HACD2i	3-hydroxyacyl-CoA dehydrogenase (3-oxohexanoyl-CoA)	[c] : 3hhcoa + nad --> 3ohcoa + h + nadh	Membrane Lipid Metabolism	1.1.1.35	(b3846 or b2341)	KM VALUE [mM] KM VALUE [mM] Maximum SUBSTRATE ORGANISM UNIPROT ACCESSION NO. COMMENTARY LITERATURE IMAGE 0.066 - acetoacetyl-CoA Escherichia coli -
	263	KAT2	KAT2	3-ketoacyl-CoA thiolase	[c] : 3ohcoa + coa --> accoa + btcoa	Membrane Lipid Metabolism	2.3.1.16	(b3845 or b2342)	KM VALUE [mM] KM VALUE [mM] Maximum SUBSTRATE ORGANISM UNIPROT ACCESSION NO. COMMENTARY LITERATURE IMAGE 0.031 - acetoacetyl-CoA Escherichia coli
	264	BUTCT	BUTCT	Acetyl-CoA:butyrate-CoA transferase	[c] : accoa + but --> ac + btcoa	Alternate Carbon Metabolism	2.8.3.8	(b2221 and b2222)
	265	BUTt2rpp	BUTt2rpp	Butyrate transport via proton symport, reversible (periplasm)	but[p] + h[p] <==> but[c] + h[c]	Transport, Inner Membrane		b2223
	266	BUTtex	BUTtex	Butyrate transport via diffusion (extracellular to periplasm)	but[e] <==> but[p]	Transport, Outer Membrane Porin		(b0241 or b0929 or b1377 or b2215)
	267	EX_but(e)	EX_but(e)	Butyrate (n-C4:0) exchange	[e] : but <==>
	268	ACOAD1f	ACOAD1f	acyl-CoA dehydrogenase (butanoyl-CoA)	[c] : btcoa + fad <==> b2coa + fadh2	Membrane Lipid Metabolism	1.3.99.2	b0221
	269	ECOAH1	ECOAH1	3-hydroxyacyl-CoA dehydratase (3-hydroxybutanoyl-CoA)	[c] : 3hbcoa <==> b2coa + h2o	Membrane Lipid Metabolism	4.2.1.17	(b3846 or b2341)	KM VALUE [mM] KM VALUE [mM] Maximum SUBSTRATE ORGANISM UNIPROT ACCESSION NO. COMMENTARY LITERATURE IMAGE 0.008 - 2-decenoyl-CoA Escherichia coli - - 700005 2D-image 0.05 - crotonyl-CoA Escherichia coli -
	270	HACD1i	HACD1i	3-hydroxyacyl-CoA dehydrogenase (acetoacetyl-CoA)	[c] : 3hbcoa + nad --> aacoa + h + nadh	Membrane Lipid Metabolism	1.1.1.35	(b3846 or b2341)	KM VALUE [mM] KM VALUE [mM] Maximum SUBSTRATE ORGANISM UNIPROT ACCESSION NO. COMMENTARY LITERATURE IMAGE 0.066 - acetoacetyl-CoA Escherichia coli -
	271	KAT1	KAT1	3-ketoacyl-CoA thiolase	[c] : aacoa + coa --> (2) accoa	Membrane Lipid Metabolism	2.3.1.16	(b3845 or b2342)	KM VALUE [mM] KM VALUE [mM] Maximum SUBSTRATE ORGANISM UNIPROT ACCESSION NO. COMMENTARY LITERATURE IMAGE 0.031 - acetoacetyl-CoA Escherichia coli
	272	FADRx	FADRx	FAD reductase	[c] : fad + h + nadh --> fadh2 + nad	Cofactor and Prosthetic Group Biosynthesis		b3844
	273	FADRx2	FADRx2	FAD reductase	[c] : fad + h + nadph --> fadh2 + nadp	Cofactor and Prosthetic Group Biosynthesis		(b2763 and b2764)
	274	3OAS100	3OAS100	3-oxoacyl-[acyl-carrier-protein] synthase (n-C10:0)	[c] : h + malACP + ocACP --> 3odecACP + ACP + co2	Cell Envelope Biosynthesis	2.3.1.41	(b2323 or b1095)	KM VALUE [mM] KM VALUE [mM] Maximum SUBSTRATE ORGANISM UNIPROT ACCESSION NO. COMMENTARY LITERATURE IMAGE 0.019 - acetyl-[acyl-carrier protein] Escherichia coli - pH 7.0 486915 2D-image 0.031 - acetyl-[acyl-carrier protein] Escherichia coli - synthase I 486919 2D-image 0.04 - acetyl-[acyl-carrier protein] Escherichia coli - acyl-carrier-protein, fatty acyl transfer between tetradecanoyl-CoA and ac…	TURNOVER NUMBER [1/s] TURNOVER NUMBER MAXIMUM[1/s] SUBSTRATE ORGANISM UNIPROT ACCESSION NO. COMMENTARY LITERATURE IMAGE 0.025 - lauroyl-ACP Escherichia coli - K151Q mutant protein, acceptor malonyl-CoA, 0.2 mM malonyl-CoA, pH 6.5, 25°C 718888 2D-image 0.033 - lauroyl-ACP Escherichia coli - wild type protein, acceptor malonyl-CoA, 0.2 mM malonyl-CoA, pH 6.5, 25°C 718888 2D-image 0.053 - lauroyl-AC…
	275	3OAS120	3OAS120	3-oxoacyl-[acyl-carrier-protein] synthase (n-C12:0)	[c] : dcaACP + h + malACP --> 3oddecACP + ACP + co2	Cell Envelope Biosynthesis	2.3.1.41	(b2323 or b1095)
	276	3OAS121	3OAS121	3-oxoacyl-[acyl-carrier-protein] synthase (n-C12:1)	[c] : cdec3eACP + h + malACP --> 3ocddec5eACP + ACP + co2	Cell Envelope Biosynthesis	2.3.1.41	b2323
	277	3OAS140	3OAS140	3-oxoacyl-[acyl-carrier-protein] synthase (n-C14:0)	[c] : ddcaACP + h + malACP --> 3omrsACP + ACP + co2	Cell Envelope Biosynthesis	2.3.1.41	(b2323 or b1095)
	278	3OAS141	3OAS141	3-oxoacyl-[acyl-carrier-protein] synthase (n-C14:1)	[c] : cddec5eACP + h + malACP --> 3ocmrs7eACP + ACP + co2	Cell Envelope Biosynthesis	2.3.1.41	b2323
	279	3OAS160	3OAS160	3-oxoacyl-[acyl-carrier-protein] synthase (n-C16:0)	[c] : h + malACP + myrsACP --> 3opalmACP + ACP + co2	Cell Envelope Biosynthesis	2.3.1.41	(b2323 or b1095)
	280	3OAS161	3OAS161	3-oxoacyl-[acyl-carrier-protein] synthase (n-C16:1)	[c] : h + malACP + tdeACP --> 3ocpalm9eACP + ACP + co2	Cell Envelope Biosynthesis	2.3.1.41	b2323
	281	3OAS180	3OAS180	3-oxoacyl-[acyl-carrier-protein] synthase (n-C18:0)	[c] : h + malACP + palmACP --> 3ooctdACP + ACP + co2	Cell Envelope Biosynthesis	2.3.1.41	(b1095 or b2323)
	282	3OAS60	3OAS60	3-oxoacyl-[acyl-carrier-protein] synthase (n-C6:0)	[c] : butACP + h + malACP --> 3ohexACP + ACP + co2	Cell Envelope Biosynthesis	2.3.1.41	(b2323 or b1095)
	283	3OAS80	3OAS80	3-oxoacyl-[acyl-carrier-protein] synthase (n-C8:0)	[c] : h + hexACP + malACP --> 3ooctACP + ACP + co2	Cell Envelope Biosynthesis	2.3.1.41	(b2323 or b1095)
	284	3OAR100	3OAR100	3-oxoacyl-[acyl-carrier-protein] reductase (n-C10:0)	[c] : 3odecACP + h + nadph <==> 3hdecACP + nadp	Cell Envelope Biosynthesis	1.1.1.100	b1093	KM VALUE [mM] KM VALUE [mM] Maximum SUBSTRATE ORGANISM UNIPROT ACCESSION NO. COMMENTARY LITERATURE IMAGE 0.127 - ethyl acetoacetate Escherichia coli - - 704337 2D-image 0.01 - NADPH Escherichia coli -	TURNOVER NUMBER [1/s] TURNOVER NUMBER MAXIMUM[1/s] SUBSTRATE ORGANISM UNIPROT ACCESSION NO. COMMENTARY LITERATURE IMAGE 0.3 - ethyl acetoacetate Escherichia coli - - 704337 2D-image 0.59 - NADPH Escherichia coli
	285	3OAR120	3OAR120	3-oxoacyl-[acyl-carrier-protein] reductase (n-C12:0)	[c] : 3oddecACP + h + nadph <==> 3hddecACP + nadp	Cell Envelope Biosynthesis	1.1.1.100	b1093
	286	3OAR121	3OAR121	3-oxoacyl-[acyl-carrier-protein] reductase (n-C12:1)	[c] : 3ocddec5eACP + h + nadph --> 3hcddec5eACP + nadp	Cell Envelope Biosynthesis	1.1.1.100	b1093
	287	3OAR140	3OAR140	3-oxoacyl-[acyl-carrier-protein] reductase (n-C14:0)	[c] : 3omrsACP + h + nadph <==> 3hmrsACP + nadp	Cell Envelope Biosynthesis	1.1.1.100	b1093
	288	3OAR141	3OAR141	3-oxoacyl-[acyl-carrier-protein] reductase (n-C14:1)	[c] : 3ocmrs7eACP + h + nadph --> 3hcmrs7eACP + nadp	Cell Envelope Biosynthesis	1.1.1.100	b1093
	289	3OAR160	3OAR160	3-oxoacyl-[acyl-carrier-protein] reductase (n-C16:0)	[c] : 3opalmACP + h + nadph <==> 3hpalmACP + nadp	Cell Envelope Biosynthesis	1.1.1.100	b1093
	290	3OAR161	3OAR161	3-oxoacyl-[acyl-carrier-protein] reductase (n-C16:1)	[c] : 3ocpalm9eACP + h + nadph --> 3hcpalm9eACP + nadp	Cell Envelope Biosynthesis	1.1.1.100	b1093
	291	3OAR180	3OAR180	3-oxoacyl-[acyl-carrier-protein] reductase (n-C18:0)	[c] : 3ooctdACP + h + nadph <==> 3hoctaACP + nadp	Cell Envelope Biosynthesis	1.1.1.100	b1093
	292	3OAR40	3OAR40	3-oxoacyl-[acyl-carrier-protein] reductase (n-C4:0)	[c] : actACP + h + nadph <==> 3haACP + nadp	Cell Envelope Biosynthesis	1.1.1.100	b1093
	293	3OAR60	3OAR60	3-oxoacyl-[acyl-carrier-protein] reductase (n-C6:0)	[c] : 3ohexACP + h + nadph <==> 3hhexACP + nadp	Cell Envelope Biosynthesis	1.1.1.100	b1093
	294	3OAR80	3OAR80	3-oxoacyl-[acyl-carrier-protein] reductase (n-C8:0)	[c] : 3ooctACP + h + nadph <==> 3hoctACP + nadp	Cell Envelope Biosynthesis	1.1.1.100	b1093
	295	EAR100x	EAR100x	enoyl-[acyl-carrier-protein] reductase (NADH) (n-C10:0)	[c] : h + nadh + tdec2eACP --> dcaACP + nad	Cell Envelope Biosynthesis	1.3.1.9	b1288	KM VALUE [mM] KM VALUE [mM] Maximum SUBSTRATE ORGANISM UNIPROT ACCESSION NO. COMMENTARY LITERATURE IMAGE 2.5 - crotonyl-CoA Escherichia coli - - 390500 2D-image 4 - crotonyl-CoA Escherichia coli - - 390892 2D-image 0.02 - crotonyl-[acyl-carrier protein] Escherichia coli - - 390500 2D-image 0.01 - NADH Escherichia coli - 25°C, pH 8.0, G93V mutant 654701 2D-image 0.02 - NADH Escherichia coli - 25°C…	TURNOVER NUMBER [1/s] TURNOVER NUMBER MAXIMUM[1/s] SUBSTRATE ORGANISM UNIPROT ACCESSION NO. COMMENTARY LITERATURE IMAGE 0.00278 - crotonyl CoA Escherichia coli - - 390892 2D-image 0.45 - trans-2-dodecenoyl-CoA Escherichia coli - 25°C, pH 8.0, M159T mutant 654701 2D-image 1.75 - trans-2-dodecenoyl-CoA Escherichia coli - 25°C, pH 8.0, Y156F mutant 654701 2D-image 5 - trans-2-dodecenoyl-CoA Escheric…	Ki VALUE [mM] Ki VALUE [mM] Maximum INHIBITOR ORGANISM UNIPROT ACCESSION NO. COMMENTARY LITERATURE IMAGE 0.000016 - (2E)-3-(1,2,3,4,5,6-hexahydropyrido[2,3-b][1,5]diazocin-8-yl)-N-methyl-N-[(3-methyl-1-benzofuran-2-yl)methyl]prop-2-enamide Escherichia coli - - 696692 2D-image 0.000055 - (2E)-N-(3-methoxy-2-propoxybenzyl)-N-methyl-3-(1'-methyl-2-oxo-1,4-dihydro-2H-spiro[1,8-naphthyridine-3,4'-pipe…
	296	EAR100y	EAR100y	enoyl-[acyl-carrier-protein] reductase (NADPH) (n-C10:0)	[c] : h + nadph + tdec2eACP --> dcaACP + nadp	Cell Envelope Biosynthesis	1.3.1.10	b1288
	297	EAR120x	EAR120x	enoyl-[acyl-carrier-protein] reductase (NADH) (n-C12:0)	[c] : h + nadh + tddec2eACP --> ddcaACP + nad	Cell Envelope Biosynthesis	1.3.1.9	b1288
	298	EAR120y	EAR120y	enoyl-[acyl-carrier-protein] reductase (NADPH) (n-C12:0)	[c] : h + nadph + tddec2eACP --> ddcaACP + nadp	Cell Envelope Biosynthesis	1.3.1.10	b1288
	299	EAR121x	EAR121x	enoyl-[acyl-carrier-protein] reductase (NADH) (n-C12:1)	[c] : h + nadh + t3c5ddeceACP --> cddec5eACP + nad	Cell Envelope Biosynthesis	1.3.1.9	b1288
	300	EAR121y	EAR121y	enoyl-[acyl-carrier-protein] reductase (NADPH) (n-C12:1)	[c] : h + nadph + t3c5ddeceACP --> cddec5eACP + nadp	Cell Envelope Biosynthesis	1.3.1.10	b1288
	301	EAR140x	EAR140x	enoyl-[acyl-carrier-protein] reductase (NADH) (n-C14:0)	[c] : h + nadh + tmrs2eACP --> myrsACP + nad	Cell Envelope Biosynthesis	1.3.1.9	b1288
	302	EAR140y	EAR140y	enoyl-[acyl-carrier-protein] reductase (NADPH) (n-C14:0)	[c] : h + nadph + tmrs2eACP --> myrsACP + nadp	Cell Envelope Biosynthesis	1.3.1.10	b1288
	303	EAR141x	EAR141x	enoyl-[acyl-carrier-protein] reductase (NADH) (n-C14:1)	[c] : h + nadh + t3c7mrseACP --> nad + tdeACP	Cell Envelope Biosynthesis	1.3.1.9	b1288
	304	EAR141y	EAR141y	enoyl-[acyl-carrier-protein] reductase (NADPH) (n-C14:1)	[c] : h + nadph + t3c7mrseACP --> nadp + tdeACP	Cell Envelope Biosynthesis	1.3.1.10	b1288
	305	EAR160x	EAR160x	enoyl-[acyl-carrier-protein] reductase (NADH) (n-C16:0)	[c] : h + nadh + tpalm2eACP --> nad + palmACP	Cell Envelope Biosynthesis	1.3.1.9	b1288
	306	EAR160y	EAR160y	enoyl-[acyl-carrier-protein] reductase (NADPH) (n-C16:0)	[c] : h + nadph + tpalm2eACP --> nadp + palmACP	Cell Envelope Biosynthesis	1.3.1.10	b1288
	307	EAR161x	EAR161x	enoyl-[acyl-carrier-protein] reductase (NADH) (n-C16:1)	[c] : h + nadh + t3c9palmeACP --> hdeACP + nad	Cell Envelope Biosynthesis	1.3.1.9	b1288
	308	EAR161y	EAR161y	enoyl-[acyl-carrier-protein] reductase (NADPH) (n-C16:1)	[c] : h + nadph + t3c9palmeACP --> hdeACP + nadp	Cell Envelope Biosynthesis	1.3.1.10	b1288
	309	EAR180x	EAR180x	enoyl-[acyl-carrier-protein] reductase (NADH) (n-C18:0)	[c] : h + nadh + toctd2eACP --> nad + ocdcaACP	Cell Envelope Biosynthesis	1.3.1.9	b1288
	310	EAR180y	EAR180y	enoyl-[acyl-carrier-protein] reductase (NADPH) (n-C18:0)	[c] : h + nadph + toctd2eACP --> nadp + ocdcaACP	Cell Envelope Biosynthesis	1.3.1.10	b1288
	311	EAR181x	EAR181x	enoyl-[acyl-carrier-protein] reductase (NADH) (n-C18:1)	[c] : h + nadh + t3c11vaceACP --> nad + octeACP	Cell Envelope Biosynthesis	1.3.1.9	b1288
	312	EAR181y	EAR181y	enoyl-[acyl-carrier-protein] reductase (NADPH) (n-C18:1)	[c] : h + nadph + t3c11vaceACP --> nadp + octeACP	Cell Envelope Biosynthesis	1.3.1.10	b1288
	313	EAR40x	EAR40x	enoyl-[acyl-carrier-protein] reductase (NADH) (n-C4:0)	[c] : but2eACP + h + nadh --> butACP + nad	Cell Envelope Biosynthesis	1.3.1.9	b1288
	314	EAR40y	EAR40y	enoyl-[acyl-carrier-protein] reductase (NADPH) (n-C4:0)	[c] : but2eACP + h + nadph --> butACP + nadp	Cell Envelope Biosynthesis	1.3.1.10	b1288
	315	EAR60x	EAR60x	enoyl-[acyl-carrier-protein] reductase (NADH) (n-C6:0)	[c] : h + nadh + thex2eACP --> hexACP + nad	Cell Envelope Biosynthesis	1.3.1.9	b1288
	316	EAR60y	EAR60y	enoyl-[acyl-carrier-protein] reductase (NADPH) (n-C6:0)	[c] : h + nadph + thex2eACP --> hexACP + nadp	Cell Envelope Biosynthesis	1.3.1.10	b1288
	317	EAR80x	EAR80x	enoyl-[acyl-carrier-protein] reductase (NADH) (n-C8:0)	[c] : h + nadh + toct2eACP --> nad + ocACP	Cell Envelope Biosynthesis	1.3.1.9	b1288
	318	EAR80y	EAR80y	enoyl-[acyl-carrier-protein] reductase (NADPH) (n-C8:0)	[c] : h + nadph + toct2eACP --> nadp + ocACP	Cell Envelope Biosynthesis	1.3.1.10	b1288
	319	FA80ACPHi	FA80ACPHi	fatty-acyl-ACP hydrolase	[c] : h2o + ocACP --> ACP + h + octa	Cell Envelope Biosynthesis	3.1.2.14	b0404
	320	FACOAE100	FACOAE100	fatty-acid-CoA thioesterase (decanoate)	[c] : dcacoa + h2o --> coa + dca + h	Cell Envelope Biosynthesis		b0452
	321	FACOAE120	FACOAE120	fatty-acid-CoA thioesterase (dodecanoate)	[c] : ddcacoa + h2o --> coa + ddca + h	Cell Envelope Biosynthesis		b0452
	322	FACOAE140	FACOAE140	fatty-acid-CoA thioesterase (tetradecanoate)	[c] : h2o + tdcoa --> coa + h + ttdca	Cell Envelope Biosynthesis		b0452
	323	FACOAE141	FACOAE141	fatty-acid-CoA thioesterase (tetradecenoate)	[c] : h2o + tdecoa --> coa + h + ttdcea	Cell Envelope Biosynthesis		b0452
	324	FACOAE160	FACOAE160	fatty-acid-CoA thioesterase (hexadecanoate)	[c] : h2o + pmtcoa --> coa + h + hdca	Cell Envelope Biosynthesis		b0452
	325	FACOAE161	FACOAE161	fatty-acid-CoA thioesterase (hexadecenoate)	[c] : h2o + hdcoa --> coa + h + hdcea	Cell Envelope Biosynthesis		b0452
	326	FACOAE180	FACOAE180	fatty-acid-CoA thioesterase (octadecanoate)	[c] : h2o + stcoa --> coa + h + ocdca	Cell Envelope Biosynthesis		b0452
	327	FACOAE181	FACOAE181	fatty-acid-CoA thioesterase (octadecenoate)	[c] : h2o + odecoa --> coa + h + ocdcea	Cell Envelope Biosynthesis		b0452
	328	FACOAE60	FACOAE60	fatty-acid-CoA thioesterase (hexanoate)	[c] : h2o + hxcoa --> coa + h + hxa	Cell Envelope Biosynthesis		b0452
	329	FACOAE80	FACOAE80	fatty-acid-CoA thioesterase (octanoate)	[c] : h2o + occoa --> coa + h + octa	Cell Envelope Biosynthesis		b0452
	330	FA100ACPHi	FA100ACPHi	fatty-acyl-ACP hydrolase	[c] : dcaACP + h2o --> ACP + dca + h	Cell Envelope Biosynthesis	3.1.2.14	b0404
	331	FA120ACPHi	FA120ACPHi	fatty-acyl-ACP hydrolase	[c] : ddcaACP + h2o --> ACP + ddca + h	Cell Envelope Biosynthesis	3.1.2.14	b0404
	332	FA140ACPHi	FA140ACPHi	fatty-acyl-ACP hydrolase	[c] : h2o + myrsACP --> ACP + h + ttdca	Cell Envelope Biosynthesis	3.1.2.14	b0404
	333	FA141ACPHi	FA141ACPHi	fatty-acyl-ACP hydrolase	[c] : h2o + tdeACP --> ACP + h + ttdcea	Cell Envelope Biosynthesis	3.1.2.14	b0404
	334	FA160ACPHi	FA160ACPHi	fatty-acyl-ACP hydrolase	[c] : h2o + palmACP --> ACP + h + hdca	Cell Envelope Biosynthesis	3.1.2.14	b0404
	335	FA161ACPHi	FA161ACPHi	fatty-acyl-ACP hydrolase	[c] : h2o + hdeACP --> ACP + h + hdcea	Cell Envelope Biosynthesis	3.1.2.14	b0404
	336	KAT4	KAT4	3-ketoacyl-CoA thiolase	[c] : 3odcoa + coa --> accoa + occoa	Membrane Lipid Metabolism	2.3.1.16	(b3845 or b2342)	KM VALUE [mM] KM VALUE [mM] Maximum SUBSTRATE ORGANISM UNIPROT ACCESSION NO. COMMENTARY LITERATURE IMAGE 0.031 - acetoacetyl-CoA Escherichia coli
	337	KAT5	KAT5	3-ketoacyl-CoA thiolase	[c] : 3oddcoa + coa --> accoa + dcacoa	Membrane Lipid Metabolism	2.3.1.16	(b3845 or b2342)
	338	KAT6	KAT6	3-ketoacyl-CoA thiolase	[c] : 3otdcoa + coa --> accoa + ddcacoa	Membrane Lipid Metabolism	2.3.1.16	(b3845 or b2342)
	339	KAT7	KAT7	3-ketoacyl-CoA thiolase	[c] : 3ohdcoa + coa --> accoa + tdcoa	Membrane Lipid Metabolism	2.3.1.16	(b3845 or b2342)
	340	KAT8	KAT8	3-ketoacyl-CoA thiolase	[c] : 3oodcoa + coa --> accoa + pmtcoa	Membrane Lipid Metabolism	2.3.1.16	(b3845 or b2342)
	341	HACD4i	HACD4i	3-hydroxyacyl-CoA dehydrogenase (3-oxodecanoyl-CoA)	[c] : 3hdcoa + nad --> 3odcoa + h + nadh	Membrane Lipid Metabolism	1.1.1.35	(b3846 or b2341)	KM VALUE [mM] KM VALUE [mM] Maximum SUBSTRATE ORGANISM UNIPROT ACCESSION NO. COMMENTARY LITERATURE IMAGE 0.066 - acetoacetyl-CoA Escherichia coli -
	342	HACD5i	HACD5i	3-hydroxyacyl-CoA dehydrogenase (3-oxododecanoyl-CoA)	[c] : 3hddcoa + nad --> 3oddcoa + h + nadh	Membrane Lipid Metabolism	1.1.1.35	(b3846 or b2341)
	343	HACD6i	HACD6i	3-hydroxyacyl-CoA dehydrogenase (3-oxotetradecanoyl-CoA)	[c] : 3htdcoa + nad --> 3otdcoa + h + nadh	Membrane Lipid Metabolism	1.1.1.35	(b3846 or b2341)
	344	HACD7i	HACD7i	3-hydroxyacyl-CoA dehydrogenase (3-oxohexadecanoyl-CoA)	[c] : 3hhdcoa + nad --> 3ohdcoa + h + nadh	Membrane Lipid Metabolism	1.1.1.35	(b3846 or b2341)
	345	HACD8i	HACD8i	3-hydroxyacyl-CoA dehydrogenase (3-oxooctadecanoyl-CoA)	[c] : 3hodcoa + nad --> 3oodcoa + h + nadh	Membrane Lipid Metabolism	1.1.1.35	(b3846 or b2341)
	346	ECOAH4	ECOAH4	3-hydroxyacyl-CoA dehydratase (3-hydroxydecanoyl-CoA)	[c] : 3hdcoa <==> dc2coa + h2o	Membrane Lipid Metabolism	4.2.1.17	(b3846 or b2341)	KM VALUE [mM] KM VALUE [mM] Maximum SUBSTRATE ORGANISM UNIPROT ACCESSION NO. COMMENTARY LITERATURE IMAGE 0.008 - 2-decenoyl-CoA Escherichia coli - - 700005 2D-image 0.05 - crotonyl-CoA Escherichia coli -
	347	ECOAH5	ECOAH5	3-hydroxyacyl-CoA dehydratase (3-hydroxydodecanoyl-CoA)	[c] : 3hddcoa <==> dd2coa + h2o	Membrane Lipid Metabolism	4.2.1.17	(b3846 or b2341)
	348	ECOAH6	ECOAH6	3-hydroxyacyl-CoA dehydratase (3-hydroxytetradecanoyl-CoA)	[c] : 3htdcoa <==> h2o + td2coa	Membrane Lipid Metabolism	4.2.1.17	(b3846 or b2341)
	349	ECOAH7	ECOAH7	3-hydroxyacyl-CoA dehydratase (3-hydroxyhexadecanoyl-CoA)	[c] : 3hhdcoa <==> h2o + hdd2coa	Membrane Lipid Metabolism	4.2.1.17	(b3846 or b2341)
	350	ECOAH8	ECOAH8	3-hydroxyacyl-CoA dehydratase (3-hydroxyoctadecanoyl-CoA)	[c] : 3hodcoa <==> h2o + od2coa	Membrane Lipid Metabolism	4.2.1.17	(b3846 or b2341)
	351	ACOAD4f	ACOAD4f	acyl-CoA dehydrogenase (decanoyl-CoA)	[c] : dcacoa + fad <==> dc2coa + fadh2	Membrane Lipid Metabolism	1.3.99.3	b0221
	352	ACOAD5f	ACOAD5f	acyl-CoA dehydrogenase (dodecanoyl-CoA)	[c] : ddcacoa + fad <==> dd2coa + fadh2	Membrane Lipid Metabolism	1.3.99.3	b0221
	353	ACOAD6f	ACOAD6f	acyl-CoA dehydrogenase (tetradecanoyl-CoA)	[c] : fad + tdcoa <==> fadh2 + td2coa	Membrane Lipid Metabolism	1.3.99.3	b0221
	354	ACOAD7f	ACOAD7f	acyl-CoA dehydrogenase (hexadecanoyl-CoA)	[c] : fad + pmtcoa <==> fadh2 + hdd2coa	Membrane Lipid Metabolism	1.3.99.3	b0221
	355	ACOAD8f	ACOAD8f	acyl-CoA dehydrogenase (octadecanoyl-CoA)	[c] : fad + stcoa <==> fadh2 + od2coa	Membrane Lipid Metabolism	1.3.99.3	b0221
	356	EX_octa(e)	EX_octa(e)	octanoate (n-C8:0) exchange	[e] : octa <==>
	357	OCTAtex	OCTAtex	Octanoate transport via diffusion (extracellular to periplasm)	octa[e] + h[e]<==> octa[c] + h[c]	Transport, Outer Membrane Porin
	358	HXAtex	HXAtex	Hexanoate transport via diffusion (extracellular to periplasm)	hxa[e] + h[e]<==>hxa[c] + h[c]	Transport, Outer Membrane Porin
	359	EX_hxa(e)	EX_hxa(e)	Hexanoate (n-C6:0) exchange	[e] : hxa <==>
	360	EX_dca(e)	EX_dca(e)	Decanoate (n-C10:0) exchange	[e] : dca <==>
	361	DCAtex	DCAtex	Decanoate transport via diffusion (extracellular to periplasm)	dca[e] + h[e]<==> dca[c] + h[c]
	362	EX_ddca(e)	EX_ddca(e)	Dodecanoate (n-C12:0) exchange	[e] : ddca <==>
	363	DDCAtex	DDCAtex	Dodecanoate transport via diffusion (extracellular to periplasm)	ddca[e] + h[e]<==> ddca[c] + h[c]
	364	EX_hdca(e)	EX_hdca(e)	Hexadecanoate (n-C16:0) exchange	[e] : hdca <==>
	365	HDCAtex	HDCAtex	Hexadecanoate transport via diffusion (extracellular to periplasm)	hdca[e] + h[e]<==>hdca[c] + h[c]
	366	EX_ocdca(e)	EX_ocdca(e)	octadecanoate (n-C18:0) exchange	[e] : ocdca <==>
	367	OCDCAtex	OCDCAtex	octadecanoate transport via diffusion (extracellular to periplasm)	ocdca[e] + h[e]<==> ocdca[c] + h[c]
	368	EX_ttdca(e)	EX_ttdca(e)	tetradecanoate (n-C14:0) exchange	[e] : ttdca <==>
	369	TTDCAtex	TTDCAtex	tetradecanoate transport via diffusion (extracellular to periplasm)	ttdca[e] + h[e]<==> ttdca[c] + h[c]
	370	3HAD100	3HAD100	3-hydroxyacyl-[acyl-carrier-protein] dehydratase (n-C10:0)	[c] : 3hdecACP --> h2o + tdec2eACP	Cell Envelope Biosynthesis	4.2.1.60	(b0954 or b0180)
	371	3HAD120	3HAD120	3-hydroxyacyl-[acyl-carrier-protein] dehydratase (n-C12:0)	[c] : 3hddecACP --> h2o + tddec2eACP	Cell Envelope Biosynthesis	4.2.1.61	(b0954 or b0180)
	372	3HAD121	3HAD121	3-hydroxyacyl-[acyl-carrier-protein] dehydratase (n-C12:1)	[c] : 3hcddec5eACP --> h2o + t3c5ddeceACP	Cell Envelope Biosynthesis	4.2.1.61	(b0954 or b0180)
	373	3HAD140	3HAD140	3-hydroxyacyl-[acyl-carrier-protein] dehydratase (n-C14:0)	[c] : 3hmrsACP --> h2o + tmrs2eACP	Cell Envelope Biosynthesis	4.2.1.61	(b0954 or b0180)
	374	3HAD141	3HAD141	3-hydroxyacyl-[acyl-carrier-protein] dehydratase (n-C14:1)	[c] : 3hcmrs7eACP --> h2o + t3c7mrseACP	Cell Envelope Biosynthesis	4.2.1.61	(b0954 or b0180)
	375	3HAD160	3HAD160	3-hydroxyacyl-[acyl-carrier-protein] dehydratase (n-C16:0)	[c] : 3hpalmACP --> h2o + tpalm2eACP	Cell Envelope Biosynthesis	4.2.1.61	(b0954 or b0180)
	376	3HAD161	3HAD161	3-hydroxyacyl-[acyl-carrier-protein] dehydratase (n-C16:1)	[c] : 3hcpalm9eACP --> h2o + t3c9palmeACP	Cell Envelope Biosynthesis	4.2.1.61	(b0954 or b0180)
	377	3HAD180	3HAD180	3-hydroxyacyl-[acyl-carrier-protein] dehydratase (n-C18:0)	[c] : 3hoctaACP --> h2o + toctd2eACP	Cell Envelope Biosynthesis	4.2.1.61	(b0954 or b0180)
	378	OCTEACP		h2o + ocdcaACP_c --> octeACP_c + h + ACP
	379	EX_OCTEACP		-->octeACP_c
	380	T2DECAI	T2DECAI	trans-2-decenoyl-ACP isomerase	[c] : tdec2eACP <==> cdec3eACP	Cell Envelope Biosynthesis		b0954
	381	TDECOAI	TDECOAI	tetradecenoyl-coa cis-trans isomerization	[c] : tdecoa --> td2coa	Membrane Lipid Metabolism	5.3.3.8	b3846	KM VALUE [mM] KM VALUE [mM] Maximum SUBSTRATE ORGANISM UNIPROT ACCESSION NO. COMMENTARY LITERATURE IMAGE 0.006 - 3-cis-Tetradecenoyl-CoA Escherichia coli - wild-type enzyme complex 3012 2D-image 0.089 - 3-cis-Tetradecenoyl-CoA Escherichia coli -	TURNOVER NUMBER [1/s] TURNOVER NUMBER MAXIMUM[1/s] SUBSTRATE ORGANISM UNIPROT ACCESSION NO. COMMENTARY LITERATURE IMAGE 25 - 3-cis-Tetradecenoyl-CoA Escherichia coli - mutant enzyme complex alpha/Glu139Gln 3012 2D-image 63 - 3-cis-Tetradecenoyl-CoA Escherichia coli -
	382	HDCOAI	HDCOAI	hexadecenoyl-coa cis-trans isomerization	[c] : hdcoa --> hdd2coa	Membrane Lipid Metabolism	5.3.3.8	b3846
	383	ODECOAI	ODECOAI	Octadecenoyl-coa cis-trans isomerization	[c] : odecoa --> od2coa	Membrane Lipid Metabolism	5.3.3.8	b3846
	384	EX_ocdcea(e)	EX_ocdcea(e)	octadecenoate (n-C18:1) exchange	[e] : ocdcea <==>
	385	PROabcpp	PROabcpp	L-proline transport via ABC system (periplasm)	atp[c] + h2o[c] + pro-L[p] --> adp[c] + h[c] + pi[c] + pro-L[c]	Transport, Inner Membrane		(b2677 and b2678 and b2679)
	386	ARGt3pp and ARGtex	ARGt3pp and ARGtex	L-arginine transport out via proton antiport (cytoplasm to periplasm)	arg-L[c] + h[p] --> arg-L[p] + h[c]	Transport, Inner Membrane		b2923
	387	ASPt2_2pp	ASPt2_2pp	Aspartate transport via proton symport (2 H) (periplasm)	asp-L[p] + (2) h[p] --> asp-L[c] + (2) h[c]	Transport, Inner Membrane		b3528
	388	ASPt2_3pp	ASPt2_3pp	L-asparate transport via proton symport (3 H) (periplasm)	asp-L[p] + (3) h[p] --> asp-L[c] + (3) h[c]	Transport, Inner Membrane		(b4138 or b4123)
	389	ASPt2pp and ASPtex	ASPt2pp and ASPtex	L-aspartate transport in via proton symport (periplasm)	asp-L[p] + h[p] --> asp-L[c] + h[c]	Transport, Inner Membrane		b4077
	390	ASNt2rpp and ASNtex and EX_asn-L(e)	ASNt2rpp and ASNtex and EX_asn-L(e)	L-asparagine reversible transport via proton symport (periplasm)	asn-L[p] + h[p] <==> asn-L[c] + h[c]	Transport, Inner Membrane		b1453
	391	SERt2rpp and SERtex	SERt2rpp and SERtex	L-serine reversible transport via proton symport (periplasm)	h[p] + ser-L[p] <==> h[c] + ser-L[c]	Transport, Inner Membrane		(b2796 or b3116)
	392	GLYt2pp and GLYtex	GLYt2pp and GLYtex	glycine transport in via proton symport (periplasm)	gly[p] + h[p] --> gly[c] + h[c]	Transport, Inner Membrane		(b1801 or b4208)
	393	CYSabcpp and CYStex and CYStpp	CYSabcpp and CYStex and CYStpp	L-cysteine uptake via ABC system (periplasm)	atp[c] + cys-L[p] + h2o[c] --> adp[c] + cys-L[c] + h[c] + pi[c]	Transport, Inner Membrane
	394	LYSt3pp and LYStex	LYSt3pp and LYStex	L-lysine transport out via proton antiport (cytoplasm to periplasm)	h[p] + lys-L[c] --> h[c] + lys-L[p]	Transport, Inner Membrane		b2923
	395	METabcpp and METtex	METabcpp and METtex	L-methionine transport via ABC system (periplasm)	atp[c] + h2o[c] + met-L[p] --> adp[c] + h[c] + met-L[c] + pi[c]	Transport, Inner Membrane		(b0198 and b0199 and b0197)
	396	THRabcpp	THRabcpp	L-threonine transport via ABC system (periplasm)	atp[c] + h2o[c] + thr-L[p] --> adp[c] + h[c] + pi[c] + thr-L[c]	Transport, Inner Membrane		(b3454 and b3455 and b3457 and b3460 and b3456)
	397	THRt2rpp and THRtex	THRt2rpp and THRtex	L-threonine reversible transport via proton symport (periplasm)	h[p] + thr-L[p] <==> h[c] + thr-L[c]	Transport, Inner Membrane		b3116
	398	VALt2rpp and VALtex	VALt2rpp and VALtex	L-valine reversible transport via proton symport (periplasm)	h[p] + val-L[p] <==> h[c] + val-L[c]	Transport, Inner Membrane		b0401
	399	ILEabcpp	ILEabcpp	L-isoleucine transport via ABC system (periplasm)	atp[c] + h2o[c] + ile-L[p] --> adp[c] + h[c] + ile-L[c] + pi[c]	Transport, Inner Membrane		(b3454 and b3455 and b3457 and b3460 and b3456)
	400	ILEt2rpp and ILEtex	ILEt2rpp and ILEtex	L-isoleucine reversible transport via proton symport (periplasm)	h[p] + ile-L[p] <==> h[c] + ile-L[c]	Transport, Inner Membrane		b0401
	401	LEUt2rpp and LEUtex	LEUt2rpp and LEUtex	L-leucine reversible transport via proton symport (periplasm)	h[p] + leu-L[p] <==> h[c] + leu-L[c]	Transport, Inner Membrane		b0401
	402	TRPt2rpp and TRPtex	TRPt2rpp and TRPtex	L-tryptophan reversible transport via proton symport (periplasm)	h[p] + trp-L[p] <==> h[c] + trp-L[c]	Transport, Inner Membrane		(b0112 or b3161 or b3709)
	403	TYRt2rpp and TYRtex	TYRt2rpp and TYRtex	L-tyrosine reversible transport via proton symport (periplasm)	h[p] + tyr-L[p] <==> h[c] + tyr-L[c]	Transport, Inner Membrane		(b1907 or b0112 or b0576)
	404	PHEt2rpp and PHEtex	PHEt2rpp and PHEtex	L-phenylalanine reversible transport via proton symport (periplasm)	h[p] + phe-L[p] <==> h[c] + phe-L[c]	Transport, Inner Membrane		(b0576 or b0112)
	405	HISt2rpp and HIStex	HISt2rpp and HIStex	L-histidine reversible transport via proton symport (periplasm)	h[p] + his-L[p] <==> h[c] + his-L[c]	Transport, Inner Membrane		b0112
	406	ALAt2pp and ALAtex	ALAt2pp and ALAtex	L-alanine transport in via proton symport (periplasm)	ala-L[p] + h[p] --> ala-L[c] + h[c]	Transport, Inner Membrane		b4208
	407	SERD_L	SERD_L	L-serine deaminase	[c] : ser-L --> nh4 + pyr	Glycine and Serine Metabolism	4.3.1.17	(b4471 or b1814 or b2797 or b3708)	KM VALUE [mM] KM VALUE [mM] Maximum SUBSTRATE ORGANISM UNIPROT ACCESSION NO. COMMENTARY LITERATURE IMAGE 420 - L-Ser Escherichia coli - - 210775 2D-image 2.67 - L-serine Escherichia coli - pH 8.0, 37°C 665546 2D-image 4.8 - L-serine Escherichia coli -	TURNOVER NUMBER [1/s] TURNOVER NUMBER MAXIMUM[1/s] SUBSTRATE ORGANISM UNIPROT ACCESSION NO. COMMENTARY LITERATURE IMAGE 436 - L-serine Escherichia coli - pH 8.0, 37°C 665546 2D-image 544 - L-serine Escherichia coli -	Ki VALUE [mM] Ki VALUE [mM] Maximum INHIBITOR ORGANISM UNIPROT ACCESSION NO. COMMENTARY LITERATURE IMAGE 0.7 - CuCl2 Escherichia coli - - 210775 2D-image 1.41 - D-serine Escherichia coli - pH 8.0, 37°C 665546 2D-image 0.9 - L-alanine Escherichia coli -
	408	CYSDS	CYSDS	Cysteine Desulfhydrase	[c] : cys-L + h2o --> h2s + nh4 + pyr	Cysteine Metabolism	4.1.99.1	(b3708 or b3008)	KM VALUE [mM] KM VALUE [mM] Maximum SUBSTRATE ORGANISM UNIPROT ACCESSION NO. COMMENTARY LITERATURE IMAGE 0.6 - alpha,beta-diaminopropionic acid Escherichia coli - strain B/1t7-A 37341 2D-image 0.0236 - beta-(benzimidazol-1-yl)-L-alanine Escherichia coli - mutant H463F, pH 8.0, 25°C 727478 - 0.315 - beta-(benzimidazol-1-yl)-L-alanine Escherichia coli - wild-type enzyme, pH 8.0, 25°C 727478 - 1.2 -…	TURNOVER NUMBER [1/s] TURNOVER NUMBER MAXIMUM[1/s] SUBSTRATE ORGANISM UNIPROT ACCESSION NO. COMMENTARY LITERATURE IMAGE 0.22 - beta-(benzimidazol-1-yl)-L-alanine Escherichia coli - mutant H463F, pH 8.0, 25°C 727478 - 5.6 - beta-(benzimidazol-1-yl)-L-alanine Escherichia coli - wild-type enzyme, pH 8.0, 25°C 727478 - 12.4 - beta-chloro-L-Ala Escherichia coli - pH 8.0, 25°C 713955 2D-image 4 - L-try…	Ki VALUE [mM] Ki VALUE [mM] Maximum INHIBITOR ORGANISM UNIPROT ACCESSION NO. COMMENTARY LITERATURE IMAGE 4.77 - (2,3-di-O-methyl)-alpha-cyclodextrin Escherichia coli - - 691648 2D-image 11.94 - (2,3-di-O-methyl)-beta-cyclodextrin Escherichia coli - - 691648 2D-image 4.97 - (2-hydroxypropyl)-alpha-cyclodextrin Escherichia coli - - 691648 2D-image 2.97 - (2-hydroxypropyl)-beta-cyclodextrin Escheric…
	409	ALAR	ALAR	alanine racemase	[c] : ala-L <==> ala-D	Alanine and Aspartate Metabolism	5.1.1.1	(b4053 or b1190)	KM VALUE [mM] KM VALUE [mM] Maximum SUBSTRATE ORGANISM UNIPROT ACCESSION NO. COMMENTARY LITERATURE IMAGE 0.25 - D-alanine Escherichia coli - pH 8.2, 37°C 661002 2D-image 0.304 - D-alanine Escherichia coli - +/-0.034, Alr P219A, 30°C, pH 8.0, spectrophotometrically measured at 340 nm 695001 2D-image 0.311 - D-alanine Escherichia coli - +/-0.008, Alr wildtype, 30°C, pH 8.0, spectrophotometrically m…	TURNOVER NUMBER [1/s] TURNOVER NUMBER MAXIMUM[1/s] SUBSTRATE ORGANISM UNIPROT ACCESSION NO. COMMENTARY LITERATURE IMAGE 0.333 - D-alanine Escherichia coli - +/-0.033, Alr D164K, 30°C, pH 8.0, spectrophotometrically measured at 340 nm 695001 2D-image 1.317 - D-alanine Escherichia coli - +/-0.100, Alr E165K, 30°C, pH 8.0, spectrophotometrically measured at 340 nm 695001 2D-image 2 8 D-alanine Esche…	Ki VALUE [mM] Ki VALUE [mM] Maximum INHIBITOR ORGANISM UNIPROT ACCESSION NO. COMMENTARY LITERATURE IMAGE 1.2 - D-cycloserine Escherichia coli - pH 8.2, 25°C 662288 2D-image 8.2 - L-Cycloserine Escherichia coli -
	410	DAAD	DAAD	D-Amino acid dehydrogenase	[c] : ala-D + fad + h2o --> fadh2 + nh4 + pyr	Alanine and Aspartate Metabolism	1.4.99.1	b1189
	411	AST	AST	Arginine succinyltransferase	[c] : arg-L + succoa --> coa + h + sucarg	Arginine and Proline Metabolism	2.3.1.109	b1747
	412	SADH	SADH	Succinylarginine dihydrolase	[c] : (2) h + (2) h2o + sucarg --> co2 + (2) nh4 + sucorn	Arginine and Proline Metabolism	2.6.1.69	b1745
	413	SOTA	SOTA	Succinylornithine transaminase	[c] : akg + sucorn --> glu-L + sucgsa	Arginine and Proline Metabolism		b1748
	414	SGSAD	SGSAD	Succinylglutamic semialdehyde dehydrogenase	[c] : h2o + nad + --> (2) h + nadh + sucglu	Arginine and Proline Metabolism		b1746
	415	SGDS	SGDS	Succinylglutamate desuccinylase	[c] : h2o + sucglu --> glu-L + succ	Arginine and Proline Metabolism		b1744
	416	ARGDC	ARGDC	arginine decarboxylase	[c] : arg-L + h --> agm + co2	Arginine and Proline Metabolism	4.1.1.19	b4117	KM VALUE [mM] KM VALUE [mM] Maximum SUBSTRATE ORGANISM UNIPROT ACCESSION NO. COMMENTARY LITERATURE IMAGE 0.65 - L-Arg Escherichia coli - - 4085, 4086 2D-image 0.03 - L-arginine Escherichia coli P28629 pH 8.4, 37°C, constitutive ArgDC 680506 2D-image 0.65 - L-arginine Escherichia coli P28629 pH 5.2, 37°C, inducible ArgDC 680506 2D-image 1.2 - L-canavanine Escherichia coli -
	417	AGMT	AGMT	agmatinase	[c] : agm + h2o --> ptrc + urea	Arginine and Proline Metabolism	3.5.3.11	b2937	KM VALUE [mM] KM VALUE [mM] Maximum SUBSTRATE ORGANISM UNIPROT ACCESSION NO. COMMENTARY LITERATURE IMAGE 1.1 - agmatine Escherichia coli - wild type 649495 2D-image 1.2 - agmatine Escherichia coli - - 246681 2D-image 6.3 - agmatine Escherichia coli -	Ki VALUE [mM] Ki VALUE [mM] Maximum INHIBITOR ORGANISM UNIPROT ACCESSION NO. COMMENTARY LITERATURE IMAGE 15 - guanidinium ion Escherichia coli - wild type 649495 2D-image 44.2 - guanidinium ion Escherichia coli -
	418	GGPTRCS	GGPTRCS	gamma glutamyl putrescine synthase	[c] : atp + glu-L + ptrc --> adp + ggptrc + h + pi	Alternate Carbon Metabolism		b1297
	419	GGPTRCO	GGPTRCO	gamma glutamyl putrescine oxidase	[c] : ggptrc + h2o + o2 --> ggbutal + h2o2 + nh4	Alternate Carbon Metabolism		b1301
	420	GGGABADr	GGGABADr	gamma-glutamyl-gamma aminobutyric acid dehydrogenase	[c] : ggbutal + h2o + nadp <==> gg4abut + (2) h + nadph	Alternate Carbon Metabolism		b1300
	421	GGGABAH	GGGABAH	gamma-glutamyl-gamma-aminobutyric acid hydrolase	[c] : gg4abut + h2o --> 4abut + glu-L	Alternate Carbon Metabolism		b1298
	422	ABTA	ABTA	4-aminobutyrate transaminase	[c] : 4abut + akg --> glu-L + sucsal	Arginine and Proline Metabolism	2.6.1.19	(b2662 or b1302)	KM VALUE [mM] KM VALUE [mM] Maximum SUBSTRATE ORGANISM UNIPROT ACCESSION NO. COMMENTARY LITERATURE IMAGE 0.0021 - 2-oxoglutarate Escherichia coli - mutant E211S, 25°C, pH 7.8 661189 2D-image 0.063 - 2-oxoglutarate Escherichia coli - mutant E211S/I50H/V80T, 25°C, pH 7.8 661189 2D-image 0.13 - 2-oxoglutarate Escherichia coli - mutant V241A, 25°C, pH 7.8 661189 2D-image 0.72 - 2-oxoglutarate Escheri…	TURNOVER NUMBER [1/s] TURNOVER NUMBER MAXIMUM[1/s] SUBSTRATE ORGANISM UNIPROT ACCESSION NO. COMMENTARY LITERATURE IMAGE 0.00023 - 4-aminobutanoate Escherichia coli - mutant E211S/I50H/V80D, 25°C, pH 7.8 661189 2D-image 0.0005 - 4-aminobutanoate Escherichia coli - mutant E211S/I50G/C77R, 25°C, pH 7.8 661189 2D-image 0.003 - 4-aminobutanoate Escherichia coli - mutant E211S/I50G, 25°C, pH 7.8 661189…	Ki VALUE [mM] Ki VALUE [mM] Maximum INHIBITOR ORGANISM UNIPROT ACCESSION NO. COMMENTARY LITERATURE IMAGE 0.24 - Aminooxyacetate Escherichia coli - - 661189 2D-image 0.62 - Aminooxyacetate Escherichia coli - wild-type, pH 7.8, 25°C 661189 2D-image 1.13 - Aminooxyacetate Escherichia coli - mutant V241A, pH 7.8, 25°C 661189 2D-image 19 - Glutarate Escherichia coli - wild-type, pH 7.8, 25°C 661189 2D…
	423	SSALx	SSALx	succinate-semialdehyde dehydrogenase (NAD)	[c] : h2o + nad + sucsal --> (2) h + nadh + succ	Arginine and Proline Metabolism	1.2.1.24
	424	SSALy	SSALy	succinate-semialdehyde dehydrogenase (NADP)	[c] : h2o + nadp + sucsal --> (2) h + nadph + succ	Arginine and Proline Metabolism	1.2.1.16	b2661	KM VALUE [mM] KM VALUE [mM] Maximum SUBSTRATE ORGANISM UNIPROT ACCESSION NO. COMMENTARY LITERATURE IMAGE 0.3 - 2-oxoglutarate semialdehyde Escherichia coli - in 0.1 M HEPES/KOH (pH 6.5), at 70°C 722211 2D-image 9.1 - NAD+ Escherichia coli - in 0.1 M HEPES/KOH (pH 6.5), at 70°C 722211 2D-image 0.03 - Succinic semialdehyde Escherichia coli -	TURNOVER NUMBER [1/s] TURNOVER NUMBER MAXIMUM[1/s] SUBSTRATE ORGANISM UNIPROT ACCESSION NO. COMMENTARY LITERATURE IMAGE 7.1 - 2-oxoglutarate semialdehyde Escherichia coli - in 0.1 M HEPES/KOH (pH 6.5), at 70°C 722211 2D-image 69 - NAD+ Escherichia coli - in 0.1 M HEPES/KOH (pH 6.5), at 70°C 722211 2D-image 22.6 - Succinic semialdehyde Escherichia coli -
	425	PTRCTA	PTRCTA	Putrescine Transaminase	[c] : akg + ptrc --> 4abutn + glu-L	Arginine and Proline Metabolism	2.6.1.29	b3073	KM VALUE [mM] KM VALUE [mM] Maximum SUBSTRATE ORGANISM UNIPROT ACCESSION NO. COMMENTARY LITERATURE IMAGE 0.88 - 2-oxoglutarate Escherichia coli - pH 7.6, room temperature 639950, 639951 2D-image 2.7 - pyruvate Escherichia coli -
	426	ABUTD	ABUTD	Aminobutyraldehyde dehydrogenase	[c] : 4abutn + h2o + nad --> 4abut + (2) h + nadh	Arginine and Proline Metabolism	1.2.1.19	b1444	KM VALUE [mM] KM VALUE [mM] Maximum SUBSTRATE ORGANISM UNIPROT ACCESSION NO. COMMENTARY LITERATURE IMAGE 0.041 - 4-Aminobutyraldehyde Escherichia coli -, P77674 0.1 M Tris-HCl pH 7.5, 1 mM NAD+, 25°C 661760 2D-image 0.196 - Butyraldehyde Escherichia coli -, P77674 0.1 M Tris-HCl pH 7.5, 1 mM NAD+, 25°C 661760 2D-image 0.018 - DELTA1-pyrroline Escherichia coli - - 288070 2D-image 0.0313 - DELTA1-p…	URNOVER NUMBER [1/s] TURNOVER NUMBER MAXIMUM[1/s] SUBSTRATE ORGANISM UNIPROT ACCESSION NO. COMMENTARY LITERATURE IMAGE 7.7 - 4-Aminobutyraldehyde Escherichia coli -, P77674 0.1 M Tris-HCl pH 7.5, 1 mM NAD+, 25°C 661760 2D-image 0.3 - Butyraldehyde Escherichia coli -, P77674
	427	ASNN	ASNN	L-asparaginase	[c] : asn-L + h2o --> asp-L + nh4	Alanine and Aspartate Metabolism	3.5.1.1	(b1767 or b0828)	KM VALUE [mM] KM VALUE [mM] Maximum SUBSTRATE ORGANISM UNIPROT ACCESSION NO. COMMENTARY LITERATURE IMAGE 0.0115 - Asn Escherichia coli - - 208949 2D-image 0.015 - Asn Escherichia coli - pH 7.0, 25°C, wild-type enzyme 657311 2D-image 0.095 - Asn Escherichia coli - pH 7.0, 25°C, mutant enzyme N248A 657311 2D-image 0.0095 - diazo-4-oxo-L-norvaline Escherichia coli - - 208949 2D-image 6.26 - Gln Esch…	TURNOVER NUMBER [1/s] TURNOVER NUMBER MAXIMUM[1/s] SUBSTRATE ORGANISM UNIPROT ACCESSION NO. COMMENTARY LITERATURE IMAGE 7 - Asn Escherichia coli - pH 7.0, 25°C, mutant enzyme N248A 657311 2D-image 24 - Asn Escherichia coli - pH 7.0, 25°C, wild-type enzyme 657311 2D-image 0.0027 - L-asparagine Escherichia coli - 37°C, pH 8.0, wild-type enzyme and mutant enzyme D178P 686454 2D-image 0.004 - L-aspar…
	428	ASPT	ASPT	L-aspartase	[c] : asp-L --> fum + nh4	Alanine and Aspartate Metabolism	4.3.1.1	b4139	KM VALUE [mM] KM VALUE [mM] Maximum SUBSTRATE ORGANISM UNIPROT ACCESSION NO. COMMENTARY LITERATURE IMAGE 5 - hydroxylamine Escherichia coli - substrate of the reverse reaction 5998 2D-image 0.54 - L-aspartate Escherichia coli - C273A mutant, pH 7.0 6028 2D-image 0.6 - L-aspartate Escherichia coli - C140S/C273A mutant, pH 7.0 6028 2D-image 1 - L-aspartate Escherichia coli - - 5998 2D-image 1.2 - L…	TURNOVER NUMBER [1/s] TURNOVER NUMBER MAXIMUM[1/s] SUBSTRATE ORGANISM UNIPROT ACCESSION NO. COMMENTARY LITERATURE IMAGE 163 - L-aspartate Escherichia coli - monomeric mutant enzyme maspase 1 664592 2D-image 165 - L-aspartate Escherichia coli - dimeric mutant enzyme maspase 2 664592 2D-image 170 - L-aspartate Escherichia coli - tetrameric mutant enzyme maspase 3 664592 2D-image 180 - L-aspartate E…	Ki VALUE [mM] Ki VALUE [mM] Maximum INHIBITOR ORGANISM UNIPROT ACCESSION NO. COMMENTARY LITERATURE IMAGE 1.1 - 2,3-diphosphoglycerate Escherichia coli - - 649266 2D-image 0.83 - 3-nitropropanoate Escherichia coli - - 649266 2D-image 0.66 - D-malate Escherichia coli - - 649266 2D-image 0.66 - DL-2amino-3-phosphonopropanoate Escherichia coli - - 649266 2D-image 0.2 - o-phospho-D-serine Escherichia …
	429	GLUDC	GLUDC	Glutamate Decarboxylase	[c] : glu-L + h --> 4abut + co2	Glutamate Metabolism	4.1.1.15	(b3517 or b1493)	KM VALUE [mM] KM VALUE [mM] Maximum SUBSTRATE ORGANISM UNIPROT ACCESSION NO. COMMENTARY LITERATURE IMAGE 1.04 - L-alpha-Methylglutamate Escherichia coli - pH 4.6, 25°C 649672 2D-image 0.5 1.9 L-Glu Escherichia coli - at pH 4.6 3973 2D-image 1.51 - L-glutamate Escherichia coli P69910 mutant enzyme H465A, in 0.2 M pyridine/HCl buffer, pH 4.6, at 37°C 704569 2D-image 1.61 - L-glutamate Escherichia c…	TURNOVER NUMBER [1/s] TURNOVER NUMBER MAXIMUM[1/s] SUBSTRATE ORGANISM UNIPROT ACCESSION NO. COMMENTARY LITERATURE IMAGE 9.53 - L-alpha-Methylglutamate Escherichia coli - pH 4.6, 25°C 649672 2D-image 16.24 - L-glutamate Escherichia coli P69910 mutant enzyme DELTAHT, in 0.2 M pyridine/HCl buffer, pH 4.6, at 37°C 704569 2D-image 20.75 - L-glutamate Escherichia coli P69910 mutant enzyme H465A, in 0.2…
	430	LYSDC	LYSDC	lysine decarboxylase	[c] : h + lys-L --> 15dap + co2	Threonine and Lysine Metabolism	4.1.1.18	(b0186 or b4131)	KM VALUE [mM] KM VALUE [mM] Maximum SUBSTRATE ORGANISM UNIPROT ACCESSION NO. COMMENTARY LITERATURE IMAGE 7 - delta-hydroxylysine Escherichia coli - - 37289 2D-image 1.5 - L-Lys Escherichia coli - - 37289 2D-image 2 - L-Lys Escherichia coli - - 37286 2D-image 0.42 - L-lysine Escherichia coli - at pH 6.5, between 4°C and 10°C 714832 2D-image 3.4 - S-aminoethyl-L-Cys Escherichia coli -	TURNOVER NUMBER [1/s] TURNOVER NUMBER MAXIMUM[1/s] SUBSTRATE ORGANISM UNIPROT ACCESSION NO. COMMENTARY LITERATURE IMAGE 30 - L-lysine Escherichia coli -	Ki VALUE [mM] Ki VALUE [mM] Maximum INHIBITOR ORGANISM UNIPROT ACCESSION NO. COMMENTARY LITERATURE IMAGE 0.0002377 - ppGpp Escherichia coli - uncompetitive inhibition, at pH 6.5, between 4°C and 10°C 714832 2D-image 0.000374 - ppGpp Escherichia coli - noncompetitive inhibition, at pH 6.5, between 4°C and 10°C 714832 2D-image 0.002791 - ppGpp Escherichia coli -
	431	CADVtpp	CADVtpp	Lysine/Cadaverine antiporter (periplasm)	15dap[c] + h[p] + lys-L[p] --> 15dap[p] + h[c] + lys-L[c]	Transport, Inner Membrane		b4132
	432	EX_15dap(e) and DAPtex	DAPtex	1,5-Diaminopentane transport via diffusion (extracellular to periplasm)	15dap[e] <==> 15dap[p]	Transport, Outer Membrane Porin		(b0241 or b0929 or b1377 or b2215)
	433	PROD2	PROD2	Proline dehydrogenase	[c] : fad + pro-L --> 1pyr5c + fadh2 + h	Arginine and Proline Metabolism	1.5.99.8	b1014
	434	G5SADs	G5SADs	L-glutamate 5-semialdehyde dehydratase (spontaneous)	[c] : glu5sa --> 1pyr5c + h + h2o	Arginine and Proline Metabolism		s0001
	435	SERD_D	SERD_D	D-serine deaminase	[c] : ser-D --> nh4 + pyr	Glycine and Serine Metabolism		b2366
	436	THRAi	THRAi	Threonine aldolase	[c] : thr-L --> acald + gly	Threonine and Lysine Metabolism	4.1.2.5	(b2551 or b0870)	KM VALUE [mM] KM VALUE [mM] Maximum SUBSTRATE ORGANISM UNIPROT ACCESSION NO. COMMENTARY LITERATURE IMAGE 0.19 - L-allo-threonine Escherichia coli - pH and temperature not specified in the publication 713884 2D-image 10 - L-threonine Escherichia coli -
	437	AOBUTDs	AOBUTDs	L-2-amino-3-oxobutanoate decarboxylation (spontaneous)	[c] : 2aobut + h --> aact + co2	Threonine and Lysine Metabolism		s0001
	438	AACTOOR	AACTOOR	Aminoacetone:oxygen oxidoreductase(deaminating)(flavin-containing)	[c] : aact + h2o + o2 --> h2o2 + mthgxl + nh4	Methylglyoxal Metabolism
	439	ALR2	ALR2	aldose reductase (methylglyoxal)	[c] : h + mthgxl + nadph --> acetol + nadp	Methylglyoxal Metabolism		(b3012 or b0207 or b1781 or b3001)
	440	ALR4x	ALR4x	aldose reductase (acetol)	[c] : acetol + h + nadh --> 12ppd-R + nad	Glycerophospholipid Metabolism		b3945
	441	EX_12ppd-R(e)	EX_12ppd-R(e)	(R)-Propane-1,2-diol exchange	[e] : 12ppd-R <==>
	442	12PPDRtex and 12PPDRtpp	12PPDRtex	(R)-Propane-1,2-diol transport via diffusion (extracellular to periplasm)	12ppd-R[e] <==> 12ppd-R[p]	Transport, Outer Membrane Porin		(b0241 or b0929 or b1377 or b2215)
	443	GLYOX3	GLYOX3	glyoxalase III	[c] : h2o + mthgxl --> h + lac-D	Methylglyoxal Metabolism
	444	LGTHL	LGTHL	lactoylglutathione lyase	[c] : gthrd + mthgxl --> lgt-S	Methylglyoxal Metabolism	4.4.1.5	b1651	KM VALUE [mM] KM VALUE [mM] Maximum SUBSTRATE ORGANISM UNIPROT ACCESSION NO. COMMENTARY LITERATURE IMAGE 0.0089 - glutathione-methylglyoxal hemithioacetal Escherichia coli - in the presence of Cd2+ 649769 2D-image 0.01 - glutathione-methylglyoxal hemithioacetal Escherichia coli - in the presence of Fe2+; in the presence of Mn2+ 649769 2D-image 0.012 - glutathione-methylglyoxal hemithioacetal Esch…	TURNOVER NUMBER [1/s] TURNOVER NUMBER MAXIMUM[1/s] SUBSTRATE ORGANISM UNIPROT ACCESSION NO. COMMENTARY LITERATURE IMAGE 1.5 - glutathione-methylglyoxal hemithioacetal Escherichia coli - in the presence of Fe2+ 649769 2D-image 8 - glutathione-methylglyoxal hemithioacetal Escherichia coli - in the presence of Mn2+ 649769 2D-image 21.4 - glutathione-methylglyoxal hemithioacetal Escherichia coli - in…
	445	GLYOX	GLYOX	hydroxyacylglutathione hydrolase	[c] : h2o + lgt-S --> gthrd + h + lac-D	Methylglyoxal Metabolism	3.1.2.6	b0212
	446	FORtppi			for[c] --> for[p]	Transport, Inner Membrane		(b0904 or b2492)
	447	PFL			[c] : coa + pyr --> accoa + for	Pyruvate Metabolism		(((b0902 and b0903) and b2579) or (b0902 and b0903) or (b0902 and b3114) or (b3951 and b3952))
	448	G3PT			[c] : glyc3p + h2o --> glyc + pi	Alternate Carbon Metabolism		b0822
	449	G3PD2			[c] : glyc3p + nadp <==> dhap + h + nadph	Alternate Carbon Metabolism	1.1.1.94	b3608	KM VALUE [mM] KM VALUE [mM] Maximum SUBSTRATE ORGANISM UNIPROT ACCESSION NO. COMMENTARY LITERATURE IMAGE 0.21 - glycerol-3-phosphate Escherichia coli - - 287523 2D-image 0.004 - NADH Escherichia coli - pH 7.4, 23°C, feedback-resistant mutant enzyme 669177 2D-image 0.0045 - NADH Escherichia coli - pH 7.4, 23°C, wild-type mutant enzyme 669177 2D-image 0.0037 - NADPH Escherichia coli - pH 7.4, 23°C,…		Ki VALUE [mM] Ki VALUE [mM] Maximum INHIBITOR ORGANISM UNIPROT ACCESSION NO. COMMENTARY LITERATURE IMAGE 1.8 - 2',5'-ADP Escherichia coli - pH 7.4, 23°C, wild-type enzyme 669177 2D-image 2 - 2',5'-ADP Escherichia coli - pH 7.4, 23°C, feedback-resistant mutant enzyme 669177 2D-image 0.7 - ADP Escherichia coli - pH 7.4, 23°C, feedback-resistant mutant enzyme 669177 2D-image 0.8 - ADP Escherichia co…
	450	GLYCtex			1glyc_c=1glyc_e'
	451	UP_FOR			'=1for_e'
	452	UP_PYR			'=1pyr_e'
	453	UP_AC			'=1ac_e'
	454	UP_GLU_L			'=1glu_L_e'
	455	UP_GLYC			'=1glyc_e'
	456	Biomass	Biomass
	457	Biomass_Bulk

## Sheet: Regulation_List
		#	EC No.	Raction Name	Regulator	Regulation type [2-3]	SubSystem
		1	6.3.5.4	ASNS1	gln_L	competetive inhibition	Alanine and Aspartate Metabolism
		2	6.3.5.4	ASNS1	asn_L	competetive inhibition	Alanine and Aspartate Metabolism
		3	6.3.1.1	ASNS2	amp	competetive inhibition	Alanine and Aspartate Metabolism
		4	6.3.1.1	ASNS2	nh4	competetive inhibition	Alanine and Aspartate Metabolism
		5	6.3.1.1	ASNS2	asp_L	competetive inhibition	Alanine and Aspartate Metabolism
		6	3.5.1.1	ASNN	asp_L	competetive inhibition	Alanine and Aspartate Metabolism
		7	3.5.1.1	ASNN	asn_L	competetive inhibition	Alanine and Aspartate Metabolism
		8	4.3.1.1	ASPT	mal_L	competetive inhibition	Alanine and Aspartate Metabolism
		9	4.3.1.1	ASPT	succ	competetive inhibition	Alanine and Aspartate Metabolism
		10	4.3.1.1	ASPT	asp_L	competetive inhibition	Alanine and Aspartate Metabolism
		11	4.3.1.1	ASPT	pseri_L	competetive inhibition	Alanine and Aspartate Metabolism
		12	5.4.2.2	PGMT	acetylco	competetive inhibition	Alternate Carbon Metabolism
		13	5.4.2.2	PGMT	g1p	competetive inhibition	Alternate Carbon Metabolism
		14	5.4.2.2	PGMT	coa	competetive inhibition	Alternate Carbon Metabolism
		15	5.4.2.2	PGMT	cys_L	activation	Alternate Carbon Metabolism
		16	4.1.3.1	ICL	3pg	competetive inhibition	Anaplerotic Reactions
		17	4.1.3.1	ICL	acon	competetive inhibition	Anaplerotic Reactions
		18	4.1.3.1	ICL	akg	competetive inhibition	Anaplerotic Reactions
		19	4.1.3.1	ICL	iciterate	mixed inhibition	Anaplerotic Reactions
		20	4.1.3.1	ICL	pep	competetive inhibition	Anaplerotic Reactions
		21	4.1.3.1	ICL	succ	competetive inhibition	Anaplerotic Reactions
		22	1.1.1.38	ME1	acetylco	competetive inhibition	Anaplerotic Reactions
		23	1.1.1.38	ME1	atp	competetive inhibition	Anaplerotic Reactions
		24	1.1.1.38	ME1	oaa	competetive inhibition	Anaplerotic Reactions
		25	1.1.1.38	ME1	succ	competetive inhibition	Anaplerotic Reactions
		26	1.1.1.38	ME1	coa	competetive inhibition	Anaplerotic Reactions
		27	1.1.1.38	ME1	asp_L	activation	Anaplerotic Reactions
		28	4.1.1.31	PPC	acetylco	activation	Anaplerotic Reactions
		29	4.1.1.31	PPC	cit	competetive inhibition	Anaplerotic Reactions
		30	4.1.1.31	PPC	fdp	activation	Anaplerotic Reactions
		31	4.1.1.31	PPC	fum	competetive inhibition	Anaplerotic Reactions
		32	4.1.1.31	PPC	mal_L	competetive inhibition	Anaplerotic Reactions
		33	4.1.1.31	PPC	succ	competetive inhibition	Anaplerotic Reactions
		34	4.1.1.31	PPC	asp_L	competetive inhibition	Anaplerotic Reactions
		35	4.1.1.49	PPCK	atp	competetive inhibition	Anaplerotic Reactions
		36	4.1.1.49	PPCK	dhap	competetive inhibition	Anaplerotic Reactions
		37	4.1.1.49	PPCK	f6p	competetive inhibition	Anaplerotic Reactions
		38	4.1.1.49	PPCK	fdp	competetive inhibition	Anaplerotic Reactions
		39	4.1.1.49	PPCK	g3p	competetive inhibition	Anaplerotic Reactions
		40	4.1.1.49	PPCK	nadhd	competetive inhibition	Anaplerotic Reactions
		41	4.1.1.49	PPCK	pep	competetive inhibition	Anaplerotic Reactions
		42	3.6.1.1	PPA	atp	competetive inhibition	Anaplerotic Reactions
		43	2.7.2.11	GLU5K	adp	competetive inhibition	Arginine and Proline Metabolism
		44	2.7.2.11	GLU5K	pro_L	competetive inhibition	Arginine and Proline Metabolism
		45	1.2.1.41	G5SD	co2	competetive inhibition	Arginine and Proline Metabolism
		46	1.2.1.41	G5SD	nadp	competetive inhibition	Arginine and Proline Metabolism
		47	1.2.1.41	G5SD	nadphp	competetive inhibition	Arginine and Proline Metabolism
		48	1.5.1.2	P5CR	nadhd	competetive inhibition	Arginine and Proline Metabolism
		49	1.5.1.2	P5CR	nadp	competetive inhibition	Arginine and Proline Metabolism
		50	1.5.1.2	P5CR	pro_L	competetive inhibition	Arginine and Proline Metabolism
		51	2.3.1.1	ACGS	coa	competetive inhibition	Arginine and Proline Metabolism
		52	2.3.1.1	ACGS	arg_L	competetive inhibition	Arginine and Proline Metabolism
		53	2.3.1.1	ACGS	acgluc	competetive inhibition	Arginine and Proline Metabolism
		54	2.3.1.1	ACGS	citr_L	competetive inhibition	Arginine and Proline Metabolism
		55	2.7.2.8	ACGK	atp	competetive inhibition	Arginine and Proline Metabolism
		56	2.7.2.8	ACGK	arg_L	competetive inhibition	Arginine and Proline Metabolism
		57	2.6.1.11	ACOTA	orn	competetive inhibition	Arginine and Proline Metabolism
		58	3.5.1.16	ACODA	ac	competetive inhibition	Arginine and Proline Metabolism
		59	3.5.1.16	ACODA	pi	competetive inhibition	Arginine and Proline Metabolism
		60	3.5.1.16	ACODA	orn	competetive inhibition	Arginine and Proline Metabolism
		61	3.5.1.16	ACODA	gthrd	competetive inhibition	Arginine and Proline Metabolism
		62	2.1.3.3	OCBT	pi	competetive inhibition	Arginine and Proline Metabolism
		63	2.1.3.3	OCBT	asn_L	competetive inhibition	Arginine and Proline Metabolism
		64	2.1.3.3	OCBT	ala_L	competetive inhibition	Arginine and Proline Metabolism
		65	2.1.3.3	OCBT	ser_L	competetive inhibition	Arginine and Proline Metabolism
		66	2.1.3.3	OCBT	gly	competetive inhibition	Arginine and Proline Metabolism
		67	2.1.3.3	OCBT	lys_L	competetive inhibition	Arginine and Proline Metabolism
		68	2.1.3.3	OCBT	val_L	competetive inhibition	Arginine and Proline Metabolism
		69	2.1.3.3	OCBT	leu_L	competetive inhibition	Arginine and Proline Metabolism
		70	2.1.3.3	OCBT	ile_L	competetive inhibition	Arginine and Proline Metabolism
		71	2.1.3.3	OCBT	orn	competetive inhibition	Arginine and Proline Metabolism
		72	4.1.1.19	ARGDC	lys_L	competetive inhibition	Arginine and Proline Metabolism
		73	4.1.1.19	ARGDC	agma	competetive inhibition	Arginine and Proline Metabolism
		74	3.5.3.11	AGMT	arg_L	competetive inhibition	Arginine and Proline Metabolism
		75	3.5.3.11	AGMT	orn	competetive inhibition	Arginine and Proline Metabolism
		76	2.6.1.19	ABTA	akg	competetive inhibition	Arginine and Proline Metabolism
		77	2.6.1.19	ABTA	succ	competetive inhibition	Arginine and Proline Metabolism
		78	1.5.99.8	PROD2	lac_D	competetive inhibition	Arginine and Proline Metabolism
		79	1.5.99.8	PROD2	pyr	competetive inhibition	Arginine and Proline Metabolism
		80	2.3.1.41	3OAS100	acetylco	competetive inhibition	Cell Envelope Biosynthesis
		81	2.3.1.41	3OAS100	pi	activation	Cell Envelope Biosynthesis
		82	1.1.1.100	3OAR100	nadp	competetive inhibition	Cell Envelope Biosynthesis
		83	1.3.1.9	EAR100x	ACPA	competetive inhibition	Cell Envelope Biosynthesis
		84	1.3.1.9	EAR100x	pmtcoap	competetive inhibition	Cell Envelope Biosynthesis
		85	1.3.1.10	EAR100y	pmtcoap	competetive inhibition	Cell Envelope Biosynthesis
		86	1.3.99.1	FRD2	atp	activation	Citric Acid Cycle
		87	1.3.99.1	FRD2	oaa	competetive inhibition	Citric Acid Cycle
		88	1.3.99.1	FRD2	pip	activation	Citric Acid Cycle
		89	4.2.1.2	FUM	cit	competetive inhibition	Citric Acid Cycle
		90	1.1.1.42	ICDHyr	glx	competetive inhibition	Citric Acid Cycle
		91	1.1.1.42	ICDHyr	oaa	competetive inhibition	Citric Acid Cycle
		92	1.1.1.42	ICDHyr	pep	mixed inhibition	Citric Acid Cycle
		93	6.2.1.5	SUCOAS	adp	competetive inhibition	Citric Acid Cycle
		94	6.2.1.5	SUCOAS	akg	competetive inhibition	Citric Acid Cycle
		95	6.2.1.5	SUCOAS	atp	competetive inhibition	Citric Acid Cycle
		96	6.2.1.5	SUCOAS	nadhd	competetive inhibition	Citric Acid Cycle
		97	6.2.1.5	SUCOAS	succ	competetive inhibition	Citric Acid Cycle
		98	2.3.1.30	SERAT	atp	competetive inhibition	Cysteine Metabolism
		99	2.3.1.30	SERAT	coa	competetive inhibition	Cysteine Metabolism
		100	2.3.1.30	SERAT	ala_L	competetive inhibition	Cysteine Metabolism
		101	2.3.1.30	SERAT	ser_L	competetive inhibition	Cysteine Metabolism
		102	2.3.1.30	SERAT	gly	competetive inhibition	Cysteine Metabolism
		103	2.3.1.30	SERAT	cys_L	competetive inhibition	Cysteine Metabolism
		104	4.1.99.1	CYSDS	ala_L	competetive inhibition	Cysteine Metabolism
		105	4.1.99.1	CYSDS	met_L	competetive inhibition	Cysteine Metabolism
		106	4.1.99.1	CYSDS	phe_L	competetive inhibition	Cysteine Metabolism
		107	4.1.99.1	CYSDS	trp_L	competetive inhibition	Cysteine Metabolism
		108	6.3.1.2	GLNS	amp	competetive inhibition	Glutamate metabolism
		109	6.3.1.2	GLNS	ser_L	competetive inhibition	Glutamate metabolism
		110	6.3.1.2	GLNS	gly	competetive inhibition	Glutamate metabolism
		111	6.3.1.2	GLNS	trp_L	competetive inhibition	Glutamate metabolism
		112	6.3.1.2	GLNS	phom	competetive inhibition	Glutamate metabolism
		113	1.4.1.4	GLUDy	amp	activation	Glutamate Metabolism
		114	1.4.1.4	GLUDy	atp	activation	Glutamate Metabolism
		115	3.5.1.2	GLUN	adp	mixed inhibition	Glutamate Metabolism
		116	3.5.1.2	GLUN	amp	activation	Glutamate Metabolism
		117	3.5.1.2	GLUN	atp	mixed inhibition	Glutamate Metabolism
		118	3.5.1.2	GLUN	glu_L	activation	Glutamate Metabolism
		119	3.5.1.2	GLUN	nad	mixed inhibition	Glutamate Metabolism
		120	3.5.1.2	GLUN	nadhd	mixed inhibition	Glutamate Metabolism
		121	3.5.1.2	GLUN	nadp	mixed inhibition	Glutamate Metabolism
		122	3.5.1.2	GLUN	nadphp	mixed inhibition	Glutamate Metabolism
		123	3.5.1.2	GLUN	pi	mixed inhibition	Glutamate Metabolism
		124	3.5.1.2	GLUN	pip	activation	Glutamate Metabolism
		125	1.4.1.13	GLUSy	acon	competetive inhibition	Glutamate metabolism
		126	1.4.1.13	GLUSy	adp	competetive inhibition	Glutamate metabolism
		127	1.4.1.13	GLUSy	amp	competetive inhibition	Glutamate metabolism
		128	1.4.1.13	GLUSy	atp	competetive inhibition	Glutamate metabolism
		129	1.4.1.13	GLUSy	glu_L	competetive inhibition	Glutamate metabolism
		130	1.4.1.13	GLUSy	mal_L	competetive inhibition	Glutamate metabolism
		131	1.4.1.13	GLUSy	nadp	competetive inhibition	Glutamate metabolism
		132	1.4.1.13	GLUSy	nadphp	competetive inhibition	Glutamate metabolism
		133	1.4.1.13	GLUSy	oaa	competetive inhibition	Glutamate metabolism
		134	1.4.1.13	GLUSy	pyr	competetive inhibition	Glutamate metabolism
		135	1.4.1.13	GLUSy	succ	competetive inhibition	Glutamate metabolism
		136	1.4.1.13	GLUSy	asp_L	competetive inhibition	Glutamate metabolism
		137	1.4.1.13	GLUSy	asn_L	competetive inhibition	Glutamate metabolism
		138	1.4.1.13	GLUSy	ala_L	competetive inhibition	Glutamate metabolism
		139	1.4.1.13	GLUSy	ser_L	competetive inhibition	Glutamate metabolism
		140	1.4.1.13	GLUSy	gly	competetive inhibition	Glutamate metabolism
		141	1.4.1.13	GLUSy	cys_L	competetive inhibition	Glutamate metabolism
		142	1.4.1.13	GLUSy	met_L	competetive inhibition	Glutamate metabolism
		143	1.4.1.13	GLUSy	his_L	competetive inhibition	Glutamate metabolism
		144	1.4.1.13	GLUSy	hom_L	competetive inhibition	Glutamate metabolism
		145	1.1.1.95	PGCD	nadhd	competetive inhibition	Glycine and Serine Metabolism
		146	1.1.1.95	PGCD	ala_L	competetive inhibition	Glycine and Serine Metabolism
		147	1.1.1.95	PGCD	ser_L	competetive inhibition	Glycine and Serine Metabolism
		148	1.1.1.95	PGCD	gly	competetive inhibition	Glycine and Serine Metabolism
		149	1.1.1.95	PGCD	thr_L	competetive inhibition	Glycine and Serine Metabolism
		150	1.1.1.95	PGCD	hom_L	competetive inhibition	Glycine and Serine Metabolism
		151	3.1.3.3	PSP_L	ser_L	competetive inhibition	Glycine and Serine Metabolism
		152	2.1.2.1	GHMT2r	lac_D	competetive inhibition	Glycine and Serine Metabolism
		153	2.1.2.1	GHMT2r	ser_L	activation	Glycine and Serine Metabolism
		154	2.3.1.29	GLYAT	coa	competetive inhibition	Glycine and Serine Metabolism
		155	2.3.1.29	GLYAT	cys_L	competetive inhibition	Glycine and Serine Metabolism
		156	1.1.1.103	THRD	adp	competetive inhibition	Glycine and Serine Metabolism
		157	1.1.1.103	THRD	atp	competetive inhibition	Glycine and Serine Metabolism
		158	1.1.1.103	THRD	nad	competetive inhibition	Glycine and Serine Metabolism
		159	1.1.1.103	THRD	pyr	competetive inhibition	Glycine and Serine Metabolism
		160	4.3.1.17	SERD_L	ala_L	competetive inhibition	Glycine and Serine Metabolism
		161	4.3.1.17	SERD_L	cys_L	competetive inhibition	Glycine and Serine Metabolism
		162	4.3.1.17	SERD_L	his_L	competetive inhibition	Glycine and Serine Metabolism
		163	4.3.1.17	SERD_L	ala_L	competetive inhibition	Glycine and Serine Metabolism
		164	4.3.1.17	SERD_L	cys_L	competetive inhibition	Glycine and Serine Metabolism
		165	4.3.1.17	SERD_L	his_L	competetive inhibition	Glycine and Serine Metabolism
		166	4.1.2.13	FBA	cit	activation	Glycolysis/Gluconeogenesis
		167	4.1.2.13	FBA	dhap	mixed inhibition	Glycolysis/Gluconeogenesis
		168	4.1.2.13	FBA	pep	activation	Glycolysis/Gluconeogenesis
		169	3.1.3.11	FBP	adp	mixed inhibition	Glycolysis/Gluconeogenesis
		170	3.1.3.11	FBP	amp	mixed inhibition	Glycolysis/Gluconeogenesis
		171	3.1.3.11	FBP	fdp	competetive inhibition	Glycolysis/Gluconeogenesis
		172	3.1.3.11	FBP	g6p	competetive inhibition	Glycolysis/Gluconeogenesis
		173	3.1.3.11	FBP	pep	activation	Glycolysis/Gluconeogenesis
		174	3.1.3.11	FBP	pi	competetive inhibition	Glycolysis/Gluconeogenesis
		175	5.3.1.9	PGI	6pgc	mixed inhibition	Glycolysis/Gluconeogenesis
		176	5.3.1.9	PGI	pep	competetive inhibition	Glycolysis/Gluconeogenesis
		177	2.7.2.3	PGK	3pg	activation	Glycolysis/Gluconeogenesis
		178	2.7.2.3	PGK	atp	activation	Glycolysis/Gluconeogenesis
		179	2.7.9.2	PPS	adp	competetive inhibition	Glycolysis/Gluconeogenesis
		180	2.7.9.2	PPS	adpglc	competetive inhibition	Glycolysis/Gluconeogenesis
		181	2.7.9.2	PPS	akg	competetive inhibition	Glycolysis/Gluconeogenesis
		182	2.7.9.2	PPS	amp	competetive inhibition	Glycolysis/Gluconeogenesis
		183	2.7.9.2	PPS	atp	competetive inhibition	Glycolysis/Gluconeogenesis
		184	2.7.9.2	PPS	mal_L	competetive inhibition	Glycolysis/Gluconeogenesis
		185	2.7.9.2	PPS	oaa	competetive inhibition	Glycolysis/Gluconeogenesis
		186	2.7.9.2	PPS	pep	competetive inhibition	Glycolysis/Gluconeogenesis
		187	2.7.1.40	PYKF	atp	mixed inhibition	Glycolysis/Gluconeogenesis
		188	2.7.1.40	PYKF	succo	mixed inhibition	Glycolysis/Gluconeogenesis
		189	2.7.1.40	PYKA	atp	mixed inhibition	Glycolysis/Gluconeogenesis
		190	2.7.1.40	PYKA	succo	mixed inhibition	Glycolysis/Gluconeogenesis
		191	3.1.3.11	FBP_Glpx	adp	mixed inhibition	Glycolysis/Gluconeogenesis
		192	3.1.3.11	FBP_Glpx	amp	mixed inhibition	Glycolysis/Gluconeogenesis
		193	3.1.3.11	FBP_Glpx	pep	mixed inhibition	Glycolysis/Gluconeogenesis
		194	3.1.3.11	FBP_Glpx	pi	competetive inhibition	Glycolysis/Gluconeogenesis
		195	2.7.7.27	GLGC	adp	competetive inhibition	Glycolysis/Gluconeogenesis
		196	2.7.7.27	GLGC	amp	competetive inhibition	Glycolysis/Gluconeogenesis
		197	2.7.7.27	GLGC	fdp	competetive inhibition	Glycolysis/Gluconeogenesis
		198	2.7.7.27	GLGC	pep	competetive inhibition	Glycolysis/Gluconeogenesis
		199	2.7.7.27	GLGC	pip	competetive inhibition	Glycolysis/Gluconeogenesis
		200	2.4.1.21	GLCS1	6pgl	competetive inhibition	Glycolysis/Gluconeogenesis
		201	2.7.6.1	PRPPS	adp	competetive inhibition	Histidine Metabolism
		202	2.7.6.1	PRPPS	rib_D	competetive inhibition	Histidine Metabolism
		203	2.4.2.17	ATPPRT	amp	competetive inhibition	Histidine Metabolism
		204	2.4.2.17	ATPPRT	atp	competetive inhibition	Histidine Metabolism
		205	2.4.2.17	ATPPRT	his_L	competetive inhibition	Histidine Metabolism
		206	4.2.1.19	IGPDH	pi	competetive inhibition	Histidine Metabolism
		207	3.1.3.15	HISTP	his_L	competetive inhibition	Histidine Metabolism
		208	6.4.1.2	ACCOAC	ACPA	competetive inhibition	Membrane Lipid Metabolism
		209	2.3.1.39	MCOATA	acetylco	competetive inhibition	Membrane Lipid Metabolism
		210	2.3.1.39	MCOATA	coa	competetive inhibition	Membrane Lipid Metabolism
		211	2.3.1.38	ACOATA	acetylco	competetive inhibition	Membrane Lipid Metabolism
		212	2.3.1.38	ACOATA	coa	competetive inhibition	Membrane Lipid Metabolism
		213	2.3.1.38	ACOATA	ACPA	competetive inhibition	Membrane Lipid Metabolism
		214	2.3.1.46	HSST	met_L	competetive inhibition	Methionine Metabolism
		215	2.1.1.13	METS	nh4	activation	Methionine Metabolism
		216	2.7.4.3	ADK1	amp	competetive inhibition	Nucleotide Salvage Pathway
		217	1.1.1.49	G6PDH2r	nadhd	competetive inhibition	Pentose Phosphate Pathway
		218	1.1.1.49	G6PDH2r	nadphp	mixed inhibition	Pentose Phosphate Pathway
		219	1.1.1.44	GND	atp	competetive inhibition	Pentose Phosphate Pathway
		220	1.1.1.44	GND	fdp	mixed inhibition	Pentose Phosphate Pathway
		221	1.1.1.44	GND	nadp	competetive inhibition	Pentose Phosphate Pathway
		222	1.1.1.44	GND	ru5p_D	mixed inhibition	Pentose Phosphate Pathway
		223	1.1.1.44	GND	coa	competetive inhibition	Pentose Phosphate Pathway
		224	5.3.1.6	RPI	amp	mixed inhibition	Pentose Phosphate Pathway
		225	2.2.1.2	TALA	pi	competetive inhibition	Pentose Phosphate Pathway
		226	4.1.2.14	EDA	6pgc	competetive inhibition	Pentose Phosphate Pathway
		227	4.1.2.14	EDA	g3p	competetive inhibition	Pentose Phosphate Pathway
		228	2.4.2.14	GLUPRT	adp	competetive inhibition	Purine and Pyrimidine Biosynthesis
		229	2.4.2.14	GLUPRT	amp	competetive inhibition	Purine and Pyrimidine Biosynthesis
		230	6.3.5.3	PRFGS	glu_L	competetive inhibition	Purine and Pyrimidine Biosynthesis
		231	6.3.3.1	PRAIS	atp	competetive inhibition	Purine and Pyrimidine Biosynthesis
		232	6.3.3.1	PRAIS	pi	competetive inhibition	Purine and Pyrimidine Biosynthesis
		233	6.3.4.4	ADSS	fum	competetive inhibition	Purine and Pyrimidine Biosynthesis
		234	6.3.4.4	ADSS	succ	competetive inhibition	Purine and Pyrimidine Biosynthesis
		235	1.2.1.10	ACALD	amp	competetive inhibition	Pyruvate Metabolism
		236	1.2.1.10	ACALD	nad	activation	Pyruvate Metabolism
		237	2.3.1.8	PTAr	adp	mixed inhibition	Pyruvate Metabolism
		238	2.3.1.8	PTAr	atp	mixed inhibition	Pyruvate Metabolism
		239	2.3.1.8	PTAr	nadhd	mixed inhibition	Pyruvate Metabolism
		240	2.3.1.8	PTAr	nadphp	mixed inhibition	Pyruvate Metabolism
		241	2.3.1.8	PTAr	pep	activation	Pyruvate Metabolism
		242	2.3.1.8	PTAr	pyr	activation	Pyruvate Metabolism
		243	2.7.2.4	ASPK	glu_L	competetive inhibition	Threonine and Lysine Metabolism
		244	2.7.2.4	ASPK	mal_L	competetive inhibition	Threonine and Lysine Metabolism
		245	2.7.2.4	ASPK	succ	competetive inhibition	Threonine and Lysine Metabolism
		246	2.7.2.4	ASPK	thr_L	competetive inhibition	Threonine and Lysine Metabolism
		247	2.7.2.4	ASPK	lys_L	competetive inhibition	Threonine and Lysine Metabolism
		248	2.7.2.4	ASPK	leu_L	competetive inhibition	Threonine and Lysine Metabolism
		249	2.7.2.4	ASPK	hom_L	competetive inhibition	Threonine and Lysine Metabolism
		250	1.2.1.11	ASAD	cys_L	competetive inhibition	Threonine and Lysine Metabolism
		251	2.6.1.17	SDPTA	akg	competetive inhibition	Threonine and Lysine Metabolism
		252	4.1.1.20	DAPDC	glu_L	competetive inhibition	Threonine and Lysine Metabolism
		253	4.1.1.20	DAPDC	cys_L	competetive inhibition	Threonine and Lysine Metabolism
		254	4.1.1.20	DAPDC	lys_L	competetive inhibition	Threonine and Lysine Metabolism
		255	2.7.1.39	HSK	ser_L	competetive inhibition	Threonine and Lysine Metabolism
		256	2.7.1.39	HSK	thr_L	competetive inhibition	Threonine and Lysine Metabolism
		257	2.7.1.39	HSK	cys_L	competetive inhibition	Threonine and Lysine Metabolism
		258	2.7.1.39	HSK	lys_L	competetive inhibition	Threonine and Lysine Metabolism
		259	2.7.1.39	HSK	val_L	competetive inhibition	Threonine and Lysine Metabolism
		260	2.7.1.39	HSK	met_L	competetive inhibition	Threonine and Lysine Metabolism
		261	2.7.1.39	HSK	ile_L	competetive inhibition	Threonine and Lysine Metabolism
		262	2.7.1.39	HSK	pseri_L	competetive inhibition	Threonine and Lysine Metabolism
		263	2.7.1.39	HSK	aspsa	competetive inhibition	Threonine and Lysine Metabolism
		264	2.7.1.39	HSK	hcys_L	competetive inhibition	Threonine and Lysine Metabolism
		265	1.1.1.3	HSDy	atp	activation	Threonine and Lysine Metabolism
		266	1.1.1.3	HSDy	nadp	competetive inhibition	Threonine and Lysine Metabolism
		267	1.1.1.3	HSDy	ser_L	competetive inhibition	Threonine and Lysine Metabolism
		268	1.1.1.3	HSDy	thr_L	competetive inhibition	Threonine and Lysine Metabolism
		269	1.1.1.3	HSDy	cys_L	competetive inhibition	Threonine and Lysine Metabolism
		270	1.1.1.3	HSDy	hom_L	competetive inhibition	Threonine and Lysine Metabolism
		271	1.1.1.28	LDH_D	atp	mixed inhibition	Transport, Outer Membrane Porin
		272	4.2.1.10	DHQTi	succ	competetive inhibition	Transport, Outer Membrane Porin
		273	4.2.1.51	PPNDH	acon	competetive inhibition	Tyrosine, Tryptophan, and Phenylalanine Metabolism
		274	4.2.1.51	PPNDH	cit	competetive inhibition	Tyrosine, Tryptophan, and Phenylalanine Metabolism
		275	4.2.1.51	PPNDH	phe_L	competetive inhibition	Tyrosine, Tryptophan, and Phenylalanine Metabolism
		276	5.4.99.5	CHORM	acon	competetive inhibition	Tyrosine, Tryptophan, and Phenylalanine Metabolism
		277	5.4.99.5	CHORM	cit	competetive inhibition	Tyrosine, Tryptophan, and Phenylalanine Metabolism
		278	5.4.99.5	CHORM	phe_L	competetive inhibition	Tyrosine, Tryptophan, and Phenylalanine Metabolism
		279	5.4.99.5	CHORM	tyr_L	competetive inhibition	Tyrosine, Tryptophan, and Phenylalanine Metabolism
		280	5.4.99.5	CHORM	chor	competetive inhibition	Tyrosine, Tryptophan, and Phenylalanine Metabolism
		281	1.3.1.12	PPND	amp	competetive inhibition	Tyrosine, Tryptophan, and Phenylalanine Metabolism
		282	1.3.1.12	PPND	cit	competetive inhibition	Tyrosine, Tryptophan, and Phenylalanine Metabolism
		283	1.3.1.12	PPND	nadhd	competetive inhibition	Tyrosine, Tryptophan, and Phenylalanine Metabolism
		284	1.3.1.12	PPND	tyr_L	competetive inhibition	Tyrosine, Tryptophan, and Phenylalanine Metabolism
		285	1.3.1.12	PPND	34hpp	competetive inhibition	Tyrosine, Tryptophan, and Phenylalanine Metabolism
		286	2.5.1.19	PSCVT	pep	competetive inhibition	Tyrosine, Tryptophan, and Phenylalanine Metabolism
		287	2.5.1.19	PSCVT	pyr	competetive inhibition	Tyrosine, Tryptophan, and Phenylalanine Metabolism
		288	2.5.1.19	PSCVT	3psme	competetive inhibition	Tyrosine, Tryptophan, and Phenylalanine Metabolism
		289	4.1.3.27	ANS	trp_L	competetive inhibition	Tyrosine, Tryptophan, and Phenylalanine Metabolism
		290	2.4.2.18	ANPRT	trp_L	competetive inhibition	Tyrosine, Tryptophan, and Phenylalanine Metabolism
		291	1.1.1.86	KARA1	nadhd	competetive inhibition	Valine, Leucine, and Isoleucine Metabolism
		292	1.1.1.86	KARA1	nadp	competetive inhibition	Valine, Leucine, and Isoleucine Metabolism
		293	1.1.1.86	KARA1	coa	competetive inhibition	Valine, Leucine, and Isoleucine Metabolism
		294	2.6.1.42	ILETA	leu_L	competetive inhibition	Valine, Leucine, and Isoleucine Metabolism
		295	2.6.1.42	ILETA	tyr_L	competetive inhibition	Valine, Leucine, and Isoleucine Metabolism

## Sheet: Biomass_Coupled
	#	Reaction name in iAF1260	Expanded reaction name	Reaction equation	SubSystem	EC number	ORF number
	1	DAPDC	diaminopimelate decarboxylase	26dap-M + h --> co2 + lys-L	Threonine and Lysine Metabolism	4.1.1.20	b2838
	2	HSST	homoserine O-succinyltransferase	hom-L + succoa --> coa + suchms	Methionine Metabolism	2.3.1.46	b4013
	3	SHSL1	O-succinylhomoserine lyase (L-cysteine)	cys-L + suchms --> cyst-L + h + succ	Methionine Metabolism	4.2.99.9	b3939
	4	CYSTL	cystathionine b-lyase	cyst-L + h2o --> hcys-L + nh4 + pyr	Methionine Metabolism	4.4.1.8	( b1622 or b3008 )
	5	METS	methionine synthase	5mthf + hcys-L --> met-L + thf	Methionine Metabolism	2.1.1.13	( b4019 or b3829 )
	6	ACLS	acetolactate synthase	h + (2) pyr --> alac-S + co2	Valine, Leucine, and Isoleucine Metabolism	4.1.3.18	( ( b0077 and b0078 ) or ( b3670 and b3671 ) )
	7	KARA1	ketol-acid reductoisomerase (2,3-dihydroxy-3-methylbutanoate)	23dhmb + nadp <==> alac-S + (2) h + nadph	Valine, Leucine, and Isoleucine Metabolism	1.1.1.86	b3774
	8	DHAD1	dihydroxy-acid dehydratase (2,3-dihydroxy-3-methylbutanoate)	23dhmb --> 3mob + h2o	Valine, Leucine, and Isoleucine Metabolism	4.2.1.9	b3771
	9	IPPS	2-isopropylmalate synthase	3mob + accoa + h2o --> 3c3hmp + coa + h	Valine, Leucine, and Isoleucine Metabolism	4.1.3.12	b0074
	10	IPPMIa	3-isopropylmalate dehydratase	3c2hmp <==> 2ippm + h2o	Valine, Leucine, and Isoleucine Metabolism	4.2.1.33	( b0071 and b0072 )
	11	IPPMIb	2-isopropylmalate hydratase	2ippm + h2o <==> 3c3hmp	Valine, Leucine, and Isoleucine Metabolism	4.2.1.33	( b0071 and b0072 )
	12	IPMD	3-isopropylmalate dehydrogenase	3c2hmp + nad --> 3c4mop + h + nadh	Valine, Leucine, and Isoleucine Metabolism	1.1.1.85	b0073
	13	OMCDC	2-Oxo-4-methyl-3-carboxypentanoate decarboxylation	3c4mop + h --> 4mop + co2	Valine, Leucine, and Isoleucine Metabolism		b0073
	14	LEUTAi	leucine transaminase (irreversible)	4mop + glu-L --> akg + leu-L	Valine, Leucine, and Isoleucine Metabolism	2.6.1.42	( b3770 or b4054 )
	15	DHAD2	Dihydroxy-acid dehydratase (2,3-dihydroxy-3-methylpentanoate)	23dhmp --> 3mop + h2o	Valine, Leucine, and Isoleucine Metabolism		b3771
	16	ILETA	isoleucine transaminase	akg + ile-L <==> 3mop + glu-L	Valine, Leucine, and Isoleucine Metabolism	2.6.1.42	b3770
	17	PPNDH	prephenate dehydratase	h + pphn --> co2 + h2o + phpyr	Tyrosine, Tryptophan, and Phenylalanine Metabolism	4.2.1.51	b2599
	18	PHETA1	phenylalanine transaminase	akg + phe-L <==> glu-L + phpyr	Tyrosine, Tryptophan, and Phenylalanine Metabolism	2.6.1.58	( b0928 or b4054 or b3770 )
	19	CHORM	chorismate mutase	chor --> pphn	Tyrosine, Tryptophan, and Phenylalanine Metabolism	5.4.99.5	( b2599 or b2600 )
	20	PPND	prephenate dehydrogenase	nad + pphn --> 34hpp + co2 + nadh	Tyrosine, Tryptophan, and Phenylalanine Metabolism	1.3.1.12	b2600
	21	TYRTA	tyrosine transaminase	akg + tyr-L <==> 34hpp + glu-L	Tyrosine, Tryptophan, and Phenylalanine Metabolism	2.6.1.5	( b4054 or b0928 )
	22	ATPPRT	ATP phosphoribosyltransferase	atp + h + prpp --> ppi + prbatp	Histidine Metabolism	2.4.2.17	b2019
	23	PRATPP	phosphoribosyl-ATP pyrophosphatase	h2o + prbatp --> ppi + prbamp	Histidine Metabolism	3.6.1.31	b2026
	24	PRAMPC	phosphoribosyl-AMP cyclohydrolase	h2o + prbamp --> h + prfp	Histidine Metabolism	3.5.4.19	b2026
	25	PRMICI	1-(5-phosphoribosyl)-5-[(5-phosphoribosylamino)methylideneamino)imidazole-4-carboxamide isomerase	prfp <==> prlp	Histidine Metabolism	5.3.1.16	b2024
	26	IG3PS	Imidazole-glycerol-3-phosphate synthase	gln-L + prlp --> aicar + eig3p + glu-L + h	Histidine Metabolism		( b2023 and b2025 )
	27	IGPDH	imidazoleglycerol-phosphate dehydratase	eig3p --> h2o + imacp	Histidine Metabolism	4.2.1.19	b2022
	28	HSTPT	histidinol-phosphate transaminase	glu-L + imacp --> akg + hisp	Histidine Metabolism	2.6.1.9	b2021
	29	HISTP	histidinol-phosphatase	h2o + hisp --> histd + pi	Histidine Metabolism	3.1.3.15	b2022
	30	HISTD	histidinol dehydrogenase	h2o + histd + (2) nad --> (4) h + his-L + (2) nadh	Histidine Metabolism	1.1.1.23	b2020
	31	THRD_L	L-threonine deaminase	thr-L --> 2obut + nh4	Valine, Leucine, and Isoleucine Metabolism		( b3117 or b1814 or b2797 or b3772 )
	32	ACHBS	2-aceto-2-hydroxybutanoate synthase	2obut + h + pyr --> 2ahbut + co2	Valine, Leucine, and Isoleucine Metabolism		( ( b3670 and b3671 ) or ( b0077 and b0078 ) )
	33	KARA2	ketol-acid reductoisomerase (2-Acetolactate)	2ahbut + (2) h + nadph <==> 23dhmp + nadp	Valine, Leucine, and Isoleucine Metabolism	1.1.1.86	b3774
	34	3OAS160	3-oxoacyl-[acyl-carrier-protein] synthase (n-C16:0)	h + malACP + myrsACP --> 3opalmACP + ACP + co2	Cell Envelope Biosynthesis	2.3.1.41	( b2323 or b1095 )
	35	3OAR160	3-oxoacyl-[acyl-carrier-protein] reductase (n-C16:0)	3opalmACP + (2) h + nadph <==> 3hpalmACP + nadp	Cell Envelope Biosynthesis	1.1.1.100	b1093
	36	3HAD160	3-hydroxyacyl-[acyl-carrier-protein] dehydratase (n-C16:0)	3hpalmACP --> h2o + tpalm2eACP	Cell Envelope Biosynthesis	4.2.1.61	( b0954 or b0180 )

## Sheet: Stoich._Matrix
	ACALD	ACALDtpp_ex	ACKr	ACONTa	ACONTb	ACt2rpp_ex_H	ADK1	AKGDH	AKGt2rpp_ex	ALCD2x	ATPM	ATPS4rpp	CO2tpp_ex	CS	CYTBD2pp_H	D-LACt2pp_ex_H	ENO	ETOHt2rpp_ex_H	EX_ac(e)	EX_acald(e)	EX_akg(e)	EX_co2(e)	EX_etoh(e)	EX_fum(e)	EX_glc(e)	EX_gln_L(e)	EX_glu_L(e)	EX_h(e)	EX_h2o(e)	EX_lac_D(e)	EX_mal_L(e)	EX_nh4(e)	EX_o2(e)	EX_pi(e)	EX_pyr(e)	EX_succ(e)	FBA	FBP	FRD2	FUM	FUMt2_2pp_ex_H	G6PDH2r	GAPD	GLCptspp_ex_exi	GLNS	GLNabcpp_ex	GLUDy	GLUN	GLUSy
13dpg_c	0	0	0	0	0	0	0	0	0	0	0	0	0	0	0	0	0	0	0	0	0	0	0	0	0	0	0	0	0	0	0	0	0	0	0	0	0	0	0	0	0	0	1	0	0	0	0	0	0
2dda7p_c	0	0	0	0	0	0	0	0	0	0	0	0	0	0	0	0	0	0	0	0	0	0	0	0	0	0	0	0	0	0	0	0	0	0	0	0	0	0	0	0	0	0	0	0	0	0	0	0	0
2ddg_c	0	0	0	0	0	0	0	0	0	0	0	0	0	0	0	0	0	0	0	0	0	0	0	0	0	0	0	0	0	0	0	0	0	0	0	0	0	0	0	0	0	0	0	0	0	0	0	0	0
2pg_c	0	0	0	0	0	0	0	0	0	0	0	0	0	0	0	0	-1	0	0	0	0	0	0	0	0	0	0	0	0	0	0	0	0	0	0	0	0	0	0	0	0	0	0	0	0	0	0	0	0
3pg_c	0	0	0	0	0	0	0	0	0	0	0	0	0	0	0	0	0	0	0	0	0	0	0	0	0	0	0	0	0	0	0	0	0	0	0	0	0	0	0	0	0	0	0	0	0	0	0	0	0
6pgc_c	0	0	0	0	0	0	0	0	0	0	0	0	0	0	0	0	0	0	0	0	0	0	0	0	0	0	0	0	0	0	0	0	0	0	0	0	0	0	0	0	0	0	0	0	0	0	0	0	0
6pgl_c	0	0	0	0	0	0	0	0	0	0	0	0	0	0	0	0	0	0	0	0	0	0	0	0	0	0	0	0	0	0	0	0	0	0	0	0	0	0	0	0	0	1	0	0	0	0	0	0	0
ac_c	0	0	-1	0	0	1	0	0	0	0	0	0	0	0	0	0	0	0	0	0	0	0	0	0	0	0	0	0	0	0	0	0	0	0	0	0	0	0	0	0	0	0	0	0	0	0	0	0	0
acald_c	-1	1	0	0	0	0	0	0	0	1	0	0	0	0	0	0	0	0	0	0	0	0	0	0	0	0	0	0	0	0	0	0	0	0	0	0	0	0	0	0	0	0	0	0	0	0	0	0	0
acetylco_c	1	0	0	0	0	0	0	0	0	0	0	0	0	-1	0	0	0	0	0	0	0	0	0	0	0	0	0	0	0	0	0	0	0	0	0	0	0	0	0	0	0	0	0	0	0	0	0	0	0
acon_C_c	0	0	0	1	-1	0	0	0	0	0	0	0	0	0	0	0	0	0	0	0	0	0	0	0	0	0	0	0	0	0	0	0	0	0	0	0	0	0	0	0	0	0	0	0	0	0	0	0	0
actp_c	0	0	1	0	0	0	0	0	0	0	0	0	0	0	0	0	0	0	0	0	0	0	0	0	0	0	0	0	0	0	0	0	0	0	0	0	0	0	0	0	0	0	0	0	0	0	0	0	0
adp_c	0	0	1	0	0	0	2	0	0	0	1	-1	0	0	0	0	0	0	0	0	0	0	0	0	0	0	0	0	0	0	0	0	0	0	0	0	0	0	0	0	0	0	0	0	1	1	0	0	0
adpglc_c	0	0	0	0	0	0	0	0	0	0	0	0	0	0	0	0	0	0	0	0	0	0	0	0	0	0	0	0	0	0	0	0	0	0	0	0	0	0	0	0	0	0	0	0	0	0	0	0	0
akg_c	0	0	0	0	0	0	0	-1	1	0	0	0	0	0	0	0	0	0	0	0	0	0	0	0	0	0	0	0	0	0	0	0	0	0	0	0	0	0	0	0	0	0	0	0	0	0	1	0	-1
amp_c	0	0	0	0	0	0	-1	0	0	0	0	0	0	0	0	0	0	0	0	0	0	0	0	0	0	0	0	0	0	0	0	0	0	0	0	0	0	0	0	0	0	0	0	0	0	0	0	0	0
atp_c	0	0	-1	0	0	0	-1	0	0	0	-1	1	0	0	0	0	0	0	0	0	0	0	0	0	0	0	0	0	0	0	0	0	0	0	0	0	0	0	0	0	0	0	0	0	-1	-1	0	0	0
cit_c	0	0	0	-1	0	0	0	0	0	0	0	0	0	1	0	0	0	0	0	0	0	0	0	0	0	0	0	0	0	0	0	0	0	0	0	0	0	0	0	0	0	0	0	0	0	0	0	0	0
co2_c	0	0	0	0	0	0	0	1	0	0	0	0	1	0	0	0	0	0	0	0	0	0	0	0	0	0	0	0	0	0	0	0	0	0	0	0	0	0	0	0	0	0	0	0	0	0	0	0	0
dhap_c	0	0	0	0	0	0	0	0	0	0	0	0	0	0	0	0	0	0	0	0	0	0	0	0	0	0	0	0	0	0	0	0	0	0	0	0	1	0	0	0	0	0	0	0	0	0	0	0	0
e4p_c	0	0	0	0	0	0	0	0	0	0	0	0	0	0	0	0	0	0	0	0	0	0	0	0	0	0	0	0	0	0	0	0	0	0	0	0	0	0	0	0	0	0	0	0	0	0	0	0	0
ethanol_c	0	0	0	0	0	0	0	0	0	-1	0	0	0	0	0	0	0	1	0	0	0	0	0	0	0	0	0	0	0	0	0	0	0	0	0	0	0	0	0	0	0	0	0	0	0	0	0	0	0
f6p_c	0	0	0	0	0	0	0	0	0	0	0	0	0	0	0	0	0	0	0	0	0	0	0	0	0	0	0	0	0	0	0	0	0	0	0	0	0	1	0	0	0	0	0	0	0	0	0	0	0
fdp_c	0	0	0	0	0	0	0	0	0	0	0	0	0	0	0	0	0	0	0	0	0	0	0	0	0	0	0	0	0	0	0	0	0	0	0	0	-1	-1	0	0	0	0	0	0	0	0	0	0	0
fum_c	0	0	0	0	0	0	0	0	0	0	0	0	0	0	0	0	0	0	0	0	0	0	0	0	0	0	0	0	0	0	0	0	0	0	0	0	0	0	-1	-1	1	0	0	0	0	0	0	0	0
g1p_c	0	0	0	0	0	0	0	0	0	0	0	0	0	0	0	0	0	0	0	0	0	0	0	0	0	0	0	0	0	0	0	0	0	0	0	0	0	0	0	0	0	0	0	0	0	0	0	0	0
g3p_c	0	0	0	0	0	0	0	0	0	0	0	0	0	0	0	0	0	0	0	0	0	0	0	0	0	0	0	0	0	0	0	0	0	0	0	0	1	0	0	0	0	0	-1	0	0	0	0	0	0
g6p_c	0	0	0	0	0	0	0	0	0	0	0	0	0	0	0	0	0	0	0	0	0	0	0	0	0	0	0	0	0	0	0	0	0	0	0	0	0	0	0	0	0	-1	0	1	0	0	0	0	0
gln_L_c	0	0	0	0	0	0	0	0	0	0	0	0	0	0	0	0	0	0	0	0	0	0	0	0	0	0	0	0	0	0	0	0	0	0	0	0	0	0	0	0	0	0	0	0	1	1	0	-1	-1
glu_L_c	0	0	0	0	0	0	0	0	0	0	0	0	0	0	0	0	0	0	0	0	0	0	0	0	0	0	0	0	0	0	0	0	0	0	0	0	0	0	0	0	0	0	0	0	-1	0	-1	1	2
glx_c	0	0	0	0	0	0	0	0	0	0	0	0	0	0	0	0	0	0	0	0	0	0	0	0	0	0	0	0	0	0	0	0	0	0	0	0	0	0	0	0	0	0	0	0	0	0	0	0	0
h_c	1	0	0	0	0	1	0	0	1	1	1	4	0	1	-2	1	0	1	0	0	0	0	0	0	0	0	0	0	0	0	0	0	0	0	0	0	0	0	0	0	2	1	1	0	1	1	1	0	-1
h2o_c	0	0	0	1	-1	0	0	0	0	0	-1	1	0	-1	1	0	1	0	0	0	0	0	0	0	0	0	0	0	0	0	0	0	0	0	0	0	0	-1	0	-1	0	0	0	0	0	-1	-1	-1	0
iciterate_c	0	0	0	0	1	0	0	0	0	0	0	0	0	0	0	0	0	0	0	0	0	0	0	0	0	0	0	0	0	0	0	0	0	0	0	0	0	0	0	0	0	0	0	0	0	0	0	0	0
lac_D_c	0	0	0	0	0	0	0	0	0	0	0	0	0	0	0	1	0	0	0	0	0	0	0	0	0	0	0	0	0	0	0	0	0	0	0	0	0	0	0	0	0	0	0	0	0	0	0	0	0
mal_L_c	0	0	0	0	0	0	0	0	0	0	0	0	0	0	0	0	0	0	0	0	0	0	0	0	0	0	0	0	0	0	0	0	0	0	0	0	0	0	0	1	0	0	0	0	0	0	0	0	0
nad_c	-1	0	0	0	0	0	0	-1	0	-1	0	0	0	0	0	0	0	0	0	0	0	0	0	0	0	0	0	0	0	0	0	0	0	0	0	0	0	0	0	0	0	0	-1	0	0	0	0	0	0
nadhd_c	1	0	0	0	0	0	0	1	0	1	0	0	0	0	0	0	0	0	0	0	0	0	0	0	0	0	0	0	0	0	0	0	0	0	0	0	0	0	0	0	0	0	1	0	0	0	0	0	0
nadp_c	0	0	0	0	0	0	0	0	0	0	0	0	0	0	0	0	0	0	0	0	0	0	0	0	0	0	0	0	0	0	0	0	0	0	0	0	0	0	0	0	0	-1	0	0	0	0	-1	0	1
nadphp_c	0	0	0	0	0	0	0	0	0	0	0	0	0	0	0	0	0	0	0	0	0	0	0	0	0	0	0	0	0	0	0	0	0	0	0	0	0	0	0	0	0	1	0	0	0	0	1	0	-1
nh4_c	0	0	0	0	0	0	0	0	0	0	0	0	0	0	0	0	0	0	0	0	0	0	0	0	0	0	0	0	0	0	0	0	0	0	0	0	0	0	0	0	0	0	0	0	-1	0	1	1	0
o2_c	0	0	0	0	0	0	0	0	0	0	0	0	0	0	-0.5	0	0	0	0	0	0	0	0	0	0	0	0	0	0	0	0	0	0	0	0	0	0	0	0	0	0	0	0	0	0	0	0	0	0
oaa_c	0	0	0	0	0	0	0	0	0	0	0	0	0	-1	0	0	0	0	0	0	0	0	0	0	0	0	0	0	0	0	0	0	0	0	0	0	0	0	0	0	0	0	0	0	0	0	0	0	0
pep_c	0	0	0	0	0	0	0	0	0	0	0	0	0	0	0	0	1	0	0	0	0	0	0	0	0	0	0	0	0	0	0	0	0	0	0	0	0	0	0	0	0	0	0	-1	0	0	0	0	0
pi_c	0	0	0	0	0	0	0	0	0	0	1	-1	0	0	0	0	0	0	0	0	0	0	0	0	0	0	0	0	0	0	0	0	0	0	0	0	0	1	0	0	0	0	-1	0	1	1	0	0	0
pyr_c	0	0	0	0	0	0	0	0	0	0	0	0	0	0	0	0	0	0	0	0	0	0	0	0	0	0	0	0	0	0	0	0	0	0	0	0	0	0	0	0	0	0	0	1	0	0	0	0	0
q8_c	0	0	0	0	0	0	0	0	0	0	0	0	0	0	1	0	0	0	0	0	0	0	0	0	0	0	0	0	0	0	0	0	0	0	0	0	0	0	1	0	0	0	0	0	0	0	0	0	0
q8h2_c	0	0	0	0	0	0	0	0	0	0	0	0	0	0	-1	0	0	0	0	0	0	0	0	0	0	0	0	0	0	0	0	0	0	0	0	0	0	0	-1	0	0	0	0	0	0	0	0	0	0
r5p_c	0	0	0	0	0	0	0	0	0	0	0	0	0	0	0	0	0	0	0	0	0	0	0	0	0	0	0	0	0	0	0	0	0	0	0	0	0	0	0	0	0	0	0	0	0	0	0	0	0
rib_D_c	0	0	0	0	0	0	0	0	0	0	0	0	0	0	0	0	0	0	0	0	0	0	0	0	0	0	0	0	0	0	0	0	0	0	0	0	0	0	0	0	0	0	0	0	0	0	0	0	0
ru5p_D_c	0	0	0	0	0	0	0	0	0	0	0	0	0	0	0	0	0	0	0	0	0	0	0	0	0	0	0	0	0	0	0	0	0	0	0	0	0	0	0	0	0	0	0	0	0	0	0	0	0
s7p_c	0	0	0	0	0	0	0	0	0	0	0	0	0	0	0	0	0	0	0	0	0	0	0	0	0	0	0	0	0	0	0	0	0	0	0	0	0	0	0	0	0	0	0	0	0	0	0	0	0
succ_c	0	0	0	0	0	0	0	0	0	0	0	0	0	0	0	0	0	0	0	0	0	0	0	0	0	0	0	0	0	0	0	0	0	0	0	0	0	0	1	0	0	0	0	0	0	0	0	0	0
succo_c	0	0	0	0	0	0	0	1	0	0	0	0	0	0	0	0	0	0	0	0	0	0	0	0	0	0	0	0	0	0	0	0	0	0	0	0	0	0	0	0	0	0	0	0	0	0	0	0	0
xu5p_D_c	0	0	0	0	0	0	0	0	0	0	0	0	0	0	0	0	0	0	0	0	0	0	0	0	0	0	0	0	0	0	0	0	0	0	0	0	0	0	0	0	0	0	0	0	0	0	0	0	0
pip_c	0	0	0	0	0	0	0	0	0	0	0	0	0	0	0	0	0	0	0	0	0	0	0	0	0	0	0	0	0	0	0	0	0	0	0	0	0	0	0	0	0	0	0	0	0	0	0	0	0
ac_e	0	0	0	0	0	-1	0	0	0	0	0	0	0	0	0	0	0	0	1	0	0	0	0	0	0	0	0	0	0	0	0	0	0	0	0	0	0	0	0	0	0	0	0	0	0	0	0	0	0
acald_e	0	-1	0	0	0	0	0	0	0	0	0	0	0	0	0	0	0	0	0	1	0	0	0	0	0	0	0	0	0	0	0	0	0	0	0	0	0	0	0	0	0	0	0	0	0	0	0	0	0
akg_e	0	0	0	0	0	0	0	0	-1	0	0	0	0	0	0	0	0	0	0	0	1	0	0	0	0	0	0	0	0	0	0	0	0	0	0	0	0	0	0	0	0	0	0	0	0	0	0	0	0
co2_e	0	0	0	0	0	0	0	0	0	0	0	0	-1	0	0	0	0	0	0	0	0	1	0	0	0	0	0	0	0	0	0	0	0	0	0	0	0	0	0	0	0	0	0	0	0	0	0	0	0
ethanol_e	0	0	0	0	0	0	0	0	0	0	0	0	0	0	0	0	0	-1	0	0	0	0	1	0	0	0	0	0	0	0	0	0	0	0	0	0	0	0	0	0	0	0	0	0	0	0	0	0	0
fum_e	0	0	0	0	0	0	0	0	0	0	0	0	0	0	0	0	0	0	0	0	0	0	0	1	0	0	0	0	0	0	0	0	0	0	0	0	0	0	0	0	-1	0	0	0	0	0	0	0	0
glc_D_e	0	0	0	0	0	0	0	0	0	0	0	0	0	0	0	0	0	0	0	0	0	0	0	0	1	0	0	0	0	0	0	0	0	0	0	0	0	0	0	0	0	0	0	-1	0	0	0	0	0
gln_L_e	0	0	0	0	0	0	0	0	0	0	0	0	0	0	0	0	0	0	0	0	0	0	0	0	0	1	0	0	0	0	0	0	0	0	0	0	0	0	0	0	0	0	0	0	0	-1	0	0	0
glu_L_e	0	0	0	0	0	0	0	0	0	0	0	0	0	0	0	0	0	0	0	0	0	0	0	0	0	0	1	0	0	0	0	0	0	0	0	0	0	0	0	0	0	0	0	0	0	0	0	0	0
h_e	0	0	0	0	0	-1	0	0	-1	0	0	-3	0	0	2	-1	0	-1	0	0	0	0	0	0	0	0	0	1	0	0	0	0	0	0	0	0	0	0	0	0	-2	0	0	0	0	0	0	0	0
h2o_e	0	0	0	0	0	0	0	0	0	0	0	0	0	0	0	0	0	0	0	0	0	0	0	0	0	0	0	0	1	0	0	0	0	0	0	0	0	0	0	0	0	0	0	0	0	0	0	0	0
lac_D_e	0	0	0	0	0	0	0	0	0	0	0	0	0	0	0	-1	0	0	0	0	0	0	0	0	0	0	0	0	0	1	0	0	0	0	0	0	0	0	0	0	0	0	0	0	0	0	0	0	0
mal_L_e	0	0	0	0	0	0	0	0	0	0	0	0	0	0	0	0	0	0	0	0	0	0	0	0	0	0	0	0	0	0	1	0	0	0	0	0	0	0	0	0	0	0	0	0	0	0	0	0	0
nh4_e	0	0	0	0	0	0	0	0	0	0	0	0	0	0	0	0	0	0	0	0	0	0	0	0	0	0	0	0	0	0	0	1	0	0	0	0	0	0	0	0	0	0	0	0	0	0	0	0	0
o2_e	0	0	0	0	0	0	0	0	0	0	0	0	0	0	0	0	0	0	0	0	0	0	0	0	0	0	0	0	0	0	0	0	1	0	0	0	0	0	0	0	0	0	0	0	0	0	0	0	0
pi_e	0	0	0	0	0	0	0	0	0	0	0	0	0	0	0	0	0	0	0	0	0	0	0	0	0	0	0	0	0	0	0	0	0	1	0	0	0	0	0	0	0	0	0	0	0	0	0	0	0
pyr_e	0	0	0	0	0	0	0	0	0	0	0	0	0	0	0	0	0	0	0	0	0	0	0	0	0	0	0	0	0	0	0	0	0	0	1	0	0	0	0	0	0	0	0	0	0	0	0	0	0
succ_e	0	0	0	0	0	0	0	0	0	0	0	0	0	0	0	0	0	0	0	0	0	0	0	0	0	0	0	0	0	0	0	0	0	0	0	1	0	0	0	0	0	0	0	0	0	0	0	0	0
e4p_e	0	0	0	0	0	0	0	0	0	0	0	0	0	0	0	0	0	0	0	0	0	0	0	0	0	0	0	0	0	0	0	0	0	0	0	0	0	0	0	0	0	0	0	0	0	0	0	0	0
s7p_e	0	0	0	0	0	0	0	0	0	0	0	0	0	0	0	0	0	0	0	0	0	0	0	0	0	0	0	0	0	0	0	0	0	0	0	0	0	0	0	0	0	0	0	0	0	0	0	0	0
ru5p_D_e	0	0	0	0	0	0	0	0	0	0	0	0	0	0	0	0	0	0	0	0	0	0	0	0	0	0	0	0	0	0	0	0	0	0	0	0	0	0	0	0	0	0	0	0	0	0	0	0	0
oaa_e	0	0	0	0	0	0	0	0	0	0	0	0	0	0	0	0	0	0	0	0	0	0	0	0	0	0	0	0	0	0	0	0	0	0	0	0	0	0	0	0	0	0	0	0	0	0	0	0	0
succo_e	0	0	0	0	0	0	0	0	0	0	0	0	0	0	0	0	0	0	0	0	0	0	0	0	0	0	0	0	0	0	0	0	0	0	0	0	0	0	0	0	0	0	0	0	0	0	0	0	0
acetylco_e	0	0	0	0	0	0	0	0	0	0	0	0	0	0	0	0	0	0	0	0	0	0	0	0	0	0	0	0	0	0	0	0	0	0	0	0	0	0	0	0	0	0	0	0	0	0	0	0	0
dhap_e	0	0	0	0	0	0	0	0	0	0	0	0	0	0	0	0	0	0	0	0	0	0	0	0	0	0	0	0	0	0	0	0	0	0	0	0	0	0	0	0	0	0	0	0	0	0	0	0	0
3pg_e	0	0	0	0	0	0	0	0	0	0	0	0	0	0	0	0	0	0	0	0	0	0	0	0	0	0	0	0	0	0	0	0	0	0	0	0	0	0	0	0	0	0	0	0	0	0	0	0	0
f6p_e	0	0	0	0	0	0	0	0	0	0	0	0	0	0	0	0	0	0	0	0	0	0	0	0	0	0	0	0	0	0	0	0	0	0	0	0	0	0	0	0	0	0	0	0	0	0	0	0	0
g3p_e	0	0	0	0	0	0	0	0	0	0	0	0	0	0	0	0	0	0	0	0	0	0	0	0	0	0	0	0	0	0	0	0	0	0	0	0	0	0	0	0	0	0	0	0	0	0	0	0	0
pep_e	0	0	0	0	0	0	0	0	0	0	0	0	0	0	0	0	0	0	0	0	0	0	0	0	0	0	0	0	0	0	0	0	0	0	0	0	0	0	0	0	0	0	0	0	0	0	0	0	0
2dda7p_e	0	0	0	0	0	0	0	0	0	0	0	0	0	0	0	0	0	0	0	0	0	0	0	0	0	0	0	0	0	0	0	0	0	0	0	0	0	0	0	0	0	0	0	0	0	0	0	0	0
glycogen_e	0	0	0	0	0	0	0	0	0	0	0	0	0	0	0	0	0	0	0	0	0	0	0	0	0	0	0	0	0	0	0	0	0	0	0	0	0	0	0	0	0	0	0	0	0	0	0	0	0
rib_D_e	0	0	0	0	0	0	0	0	0	0	0	0	0	0	0	0	0	0	0	0	0	0	0	0	0	0	0	0	0	0	0	0	0	0	0	0	0	0	0	0	0	0	0	0	0	0	0	0	0
coa_c	-1	0	0	0	0	0	0	-1	0	0	0	0	0	1	0	0	0	0	0	0	0	0	0	0	0	0	0	0	0	0	0	0	0	0	0	0	0	0	0	0	0	0	0	0	0	0	0	0	0
pro_L_c	0	0	0	0	0	0	0	0	0	0	0	0	0	0	0	0	0	0	0	0	0	0	0	0	0	0	0	0	0	0	0	0	0	0	0	0	0	0	0	0	0	0	0	0	0	0	0	0	0
arg_L_c	0	0	0	0	0	0	0	0	0	0	0	0	0	0	0	0	0	0	0	0	0	0	0	0	0	0	0	0	0	0	0	0	0	0	0	0	0	0	0	0	0	0	0	0	0	0	0	0	0
asp_L_c	0	0	0	0	0	0	0	0	0	0	0	0	0	0	0	0	0	0	0	0	0	0	0	0	0	0	0	0	0	0	0	0	0	0	0	0	0	0	0	0	0	0	0	0	0	0	0	0	0
asn_L_c	0	0	0	0	0	0	0	0	0	0	0	0	0	0	0	0	0	0	0	0	0	0	0	0	0	0	0	0	0	0	0	0	0	0	0	0	0	0	0	0	0	0	0	0	0	0	0	0	0
ala_L_c	0	0	0	0	0	0	0	0	0	0	0	0	0	0	0	0	0	0	0	0	0	0	0	0	0	0	0	0	0	0	0	0	0	0	0	0	0	0	0	0	0	0	0	0	0	0	0	0	0
ser_L_c	0	0	0	0	0	0	0	0	0	0	0	0	0	0	0	0	0	0	0	0	0	0	0	0	0	0	0	0	0	0	0	0	0	0	0	0	0	0	0	0	0	0	0	0	0	0	0	0	0
gly_c	0	0	0	0	0	0	0	0	0	0	0	0	0	0	0	0	0	0	0	0	0	0	0	0	0	0	0	0	0	0	0	0	0	0	0	0	0	0	0	0	0	0	0	0	0	0	0	0	0
thr_L_c	0	0	0	0	0	0	0	0	0	0	0	0	0	0	0	0	0	0	0	0	0	0	0	0	0	0	0	0	0	0	0	0	0	0	0	0	0	0	0	0	0	0	0	0	0	0	0	0	0
cys_L_c	0	0	0	0	0	0	0	0	0	0	0	0	0	0	0	0	0	0	0	0	0	0	0	0	0	0	0	0	0	0	0	0	0	0	0	0	0	0	0	0	0	0	0	0	0	0	0	0	0
lys_L_c	0	0	0	0	0	0	0	0	0	0	0	0	0	0	0	0	0	0	0	0	0	0	0	0	0	0	0	0	0	0	0	0	0	0	0	0	0	0	0	0	0	0	0	0	0	0	0	0	0
val_L_c	0	0	0	0	0	0	0	0	0	0	0	0	0	0	0	0	0	0	0	0	0	0	0	0	0	0	0	0	0	0	0	0	0	0	0	0	0	0	0	0	0	0	0	0	0	0	0	0	0
met_L_c	0	0	0	0	0	0	0	0	0	0	0	0	0	0	0	0	0	0	0	0	0	0	0	0	0	0	0	0	0	0	0	0	0	0	0	0	0	0	0	0	0	0	0	0	0	0	0	0	0
leu_L_c	0	0	0	0	0	0	0	0	0	0	0	0	0	0	0	0	0	0	0	0	0	0	0	0	0	0	0	0	0	0	0	0	0	0	0	0	0	0	0	0	0	0	0	0	0	0	0	0	0
ile_L_c	0	0	0	0	0	0	0	0	0	0	0	0	0	0	0	0	0	0	0	0	0	0	0	0	0	0	0	0	0	0	0	0	0	0	0	0	0	0	0	0	0	0	0	0	0	0	0	0	0
phe_L_c	0	0	0	0	0	0	0	0	0	0	0	0	0	0	0	0	0	0	0	0	0	0	0	0	0	0	0	0	0	0	0	0	0	0	0	0	0	0	0	0	0	0	0	0	0	0	0	0	0
tyr_L_c	0	0	0	0	0	0	0	0	0	0	0	0	0	0	0	0	0	0	0	0	0	0	0	0	0	0	0	0	0	0	0	0	0	0	0	0	0	0	0	0	0	0	0	0	0	0	0	0	0
trp_L_c	0	0	0	0	0	0	0	0	0	0	0	0	0	0	0	0	0	0	0	0	0	0	0	0	0	0	0	0	0	0	0	0	0	0	0	0	0	0	0	0	0	0	0	0	0	0	0	0	0
his_L_c	0	0	0	0	0	0	0	0	0	0	0	0	0	0	0	0	0	0	0	0	0	0	0	0	0	0	0	0	0	0	0	0	0	0	0	0	0	0	0	0	0	0	0	0	0	0	0	0	0
thf_c	0	0	0	0	0	0	0	0	0	0	0	0	0	0	0	0	0	0	0	0	0	0	0	0	0	0	0	0	0	0	0	0	0	0	0	0	0	0	0	0	0	0	0	0	0	0	0	0	0
mlthfl_c	0	0	0	0	0	0	0	0	0	0	0	0	0	0	0	0	0	0	0	0	0	0	0	0	0	0	0	0	0	0	0	0	0	0	0	0	0	0	0	0	0	0	0	0	0	0	0	0	0
5mthf_c	0	0	0	0	0	0	0	0	0	0	0	0	0	0	0	0	0	0	0	0	0	0	0	0	0	0	0	0	0	0	0	0	0	0	0	0	0	0	0	0	0	0	0	0	0	0	0	0	0
Biomass	0	0	0	0	0	0	0	0	0	0	0	0	0	0	0	0	0	0	0	0	0	0	0	0	0	0	0	0	0	0	0	0	0	0	0	0	0	0	0	0	0	0	0	0	0	0	0	0	0
glu5p_c	0	0	0	0	0	0	0	0	0	0	0	0	0	0	0	0	0	0	0	0	0	0	0	0	0	0	0	0	0	0	0	0	0	0	0	0	0	0	0	0	0	0	0	0	0	0	0	0	0
glu5sa_c	0	0	0	0	0	0	0	0	0	0	0	0	0	0	0	0	0	0	0	0	0	0	0	0	0	0	0	0	0	0	0	0	0	0	0	0	0	0	0	0	0	0	0	0	0	0	0	0	0
acgluc_c	0	0	0	0	0	0	0	0	0	0	0	0	0	0	0	0	0	0	0	0	0	0	0	0	0	0	0	0	0	0	0	0	0	0	0	0	0	0	0	0	0	0	0	0	0	0	0	0	0
acg5sa_c	0	0	0	0	0	0	0	0	0	0	0	0	0	0	0	0	0	0	0	0	0	0	0	0	0	0	0	0	0	0	0	0	0	0	0	0	0	0	0	0	0	0	0	0	0	0	0	0	0
acg5p_c	0	0	0	0	0	0	0	0	0	0	0	0	0	0	0	0	0	0	0	0	0	0	0	0	0	0	0	0	0	0	0	0	0	0	0	0	0	0	0	0	0	0	0	0	0	0	0	0	0
acorni_c	0	0	0	0	0	0	0	0	0	0	0	0	0	0	0	0	0	0	0	0	0	0	0	0	0	0	0	0	0	0	0	0	0	0	0	0	0	0	0	0	0	0	0	0	0	0	0	0	0
orn_c	0	0	0	0	0	0	0	0	0	0	0	0	0	0	0	0	0	0	0	0	0	0	0	0	0	0	0	0	0	0	0	0	0	0	0	0	0	0	0	0	0	0	0	0	0	0	0	0	0
citr_L_c	0	0	0	0	0	0	0	0	0	0	0	0	0	0	0	0	0	0	0	0	0	0	0	0	0	0	0	0	0	0	0	0	0	0	0	0	0	0	0	0	0	0	0	0	0	0	0	0	0
argsuc_c	0	0	0	0	0	0	0	0	0	0	0	0	0	0	0	0	0	0	0	0	0	0	0	0	0	0	0	0	0	0	0	0	0	0	0	0	0	0	0	0	0	0	0	0	0	0	0	0	0
3php_c	0	0	0	0	0	0	0	0	0	0	0	0	0	0	0	0	0	0	0	0	0	0	0	0	0	0	0	0	0	0	0	0	0	0	0	0	0	0	0	0	0	0	0	0	0	0	0	0	0
pseri_L_c	0	0	0	0	0	0	0	0	0	0	0	0	0	0	0	0	0	0	0	0	0	0	0	0	0	0	0	0	0	0	0	0	0	0	0	0	0	0	0	0	0	0	0	0	0	0	0	0	0
acseri_c	0	0	0	0	0	0	0	0	0	0	0	0	0	0	0	0	0	0	0	0	0	0	0	0	0	0	0	0	0	0	0	0	0	0	0	0	0	0	0	0	0	0	0	0	0	0	0	0	0
phom_c	0	0	0	0	0	0	0	0	0	0	0	0	0	0	0	0	0	0	0	0	0	0	0	0	0	0	0	0	0	0	0	0	0	0	0	0	0	0	0	0	0	0	0	0	0	0	0	0	0
4pasp_c	0	0	0	0	0	0	0	0	0	0	0	0	0	0	0	0	0	0	0	0	0	0	0	0	0	0	0	0	0	0	0	0	0	0	0	0	0	0	0	0	0	0	0	0	0	0	0	0	0
aspsa_c	0	0	0	0	0	0	0	0	0	0	0	0	0	0	0	0	0	0	0	0	0	0	0	0	0	0	0	0	0	0	0	0	0	0	0	0	0	0	0	0	0	0	0	0	0	0	0	0	0
thdp_c	0	0	0	0	0	0	0	0	0	0	0	0	0	0	0	0	0	0	0	0	0	0	0	0	0	0	0	0	0	0	0	0	0	0	0	0	0	0	0	0	0	0	0	0	0	0	0	0	0
23dhdp_c	0	0	0	0	0	0	0	0	0	0	0	0	0	0	0	0	0	0	0	0	0	0	0	0	0	0	0	0	0	0	0	0	0	0	0	0	0	0	0	0	0	0	0	0	0	0	0	0	0
sl2a6o_c	0	0	0	0	0	0	0	0	0	0	0	0	0	0	0	0	0	0	0	0	0	0	0	0	0	0	0	0	0	0	0	0	0	0	0	0	0	0	0	0	0	0	0	0	0	0	0	0	0
sl26da_c	0	0	0	0	0	0	0	0	0	0	0	0	0	0	0	0	0	0	0	0	0	0	0	0	0	0	0	0	0	0	0	0	0	0	0	0	0	0	0	0	0	0	0	0	0	0	0	0	0
26dap_LL_c	0	0	0	0	0	0	0	0	0	0	0	0	0	0	0	0	0	0	0	0	0	0	0	0	0	0	0	0	0	0	0	0	0	0	0	0	0	0	0	0	0	0	0	0	0	0	0	0	0
26dap_M_c	0	0	0	0	0	0	0	0	0	0	0	0	0	0	0	0	0	0	0	0	0	0	0	0	0	0	0	0	0	0	0	0	0	0	0	0	0	0	0	0	0	0	0	0	0	0	0	0	0
hom_L_c	0	0	0	0	0	0	0	0	0	0	0	0	0	0	0	0	0	0	0	0	0	0	0	0	0	0	0	0	0	0	0	0	0	0	0	0	0	0	0	0	0	0	0	0	0	0	0	0	0
suchms_c	0	0	0	0	0	0	0	0	0	0	0	0	0	0	0	0	0	0	0	0	0	0	0	0	0	0	0	0	0	0	0	0	0	0	0	0	0	0	0	0	0	0	0	0	0	0	0	0	0
cyst_L_c	0	0	0	0	0	0	0	0	0	0	0	0	0	0	0	0	0	0	0	0	0	0	0	0	0	0	0	0	0	0	0	0	0	0	0	0	0	0	0	0	0	0	0	0	0	0	0	0	0
hcys_L_c	0	0	0	0	0	0	0	0	0	0	0	0	0	0	0	0	0	0	0	0	0	0	0	0	0	0	0	0	0	0	0	0	0	0	0	0	0	0	0	0	0	0	0	0	0	0	0	0	0
alac_S_c	0	0	0	0	0	0	0	0	0	0	0	0	0	0	0	0	0	0	0	0	0	0	0	0	0	0	0	0	0	0	0	0	0	0	0	0	0	0	0	0	0	0	0	0	0	0	0	0	0
23dhmb_c	0	0	0	0	0	0	0	0	0	0	0	0	0	0	0	0	0	0	0	0	0	0	0	0	0	0	0	0	0	0	0	0	0	0	0	0	0	0	0	0	0	0	0	0	0	0	0	0	0
3mob_c	0	0	0	0	0	0	0	0	0	0	0	0	0	0	0	0	0	0	0	0	0	0	0	0	0	0	0	0	0	0	0	0	0	0	0	0	0	0	0	0	0	0	0	0	0	0	0	0	0
3c3hmp_c	0	0	0	0	0	0	0	0	0	0	0	0	0	0	0	0	0	0	0	0	0	0	0	0	0	0	0	0	0	0	0	0	0	0	0	0	0	0	0	0	0	0	0	0	0	0	0	0	0
2ippm_c	0	0	0	0	0	0	0	0	0	0	0	0	0	0	0	0	0	0	0	0	0	0	0	0	0	0	0	0	0	0	0	0	0	0	0	0	0	0	0	0	0	0	0	0	0	0	0	0	0
3c2hmp_c	0	0	0	0	0	0	0	0	0	0	0	0	0	0	0	0	0	0	0	0	0	0	0	0	0	0	0	0	0	0	0	0	0	0	0	0	0	0	0	0	0	0	0	0	0	0	0	0	0
3cmop4_c	0	0	0	0	0	0	0	0	0	0	0	0	0	0	0	0	0	0	0	0	0	0	0	0	0	0	0	0	0	0	0	0	0	0	0	0	0	0	0	0	0	0	0	0	0	0	0	0	0
4mop_c	0	0	0	0	0	0	0	0	0	0	0	0	0	0	0	0	0	0	0	0	0	0	0	0	0	0	0	0	0	0	0	0	0	0	0	0	0	0	0	0	0	0	0	0	0	0	0	0	0
3mop_c	0	0	0	0	0	0	0	0	0	0	0	0	0	0	0	0	0	0	0	0	0	0	0	0	0	0	0	0	0	0	0	0	0	0	0	0	0	0	0	0	0	0	0	0	0	0	0	0	0
23dhmp_c	0	0	0	0	0	0	0	0	0	0	0	0	0	0	0	0	0	0	0	0	0	0	0	0	0	0	0	0	0	0	0	0	0	0	0	0	0	0	0	0	0	0	0	0	0	0	0	0	0
2obut_c	0	0	0	0	0	0	0	0	0	0	0	0	0	0	0	0	0	0	0	0	0	0	0	0	0	0	0	0	0	0	0	0	0	0	0	0	0	0	0	0	0	0	0	0	0	0	0	0	0
2ahbut_c	0	0	0	0	0	0	0	0	0	0	0	0	0	0	0	0	0	0	0	0	0	0	0	0	0	0	0	0	0	0	0	0	0	0	0	0	0	0	0	0	0	0	0	0	0	0	0	0	0
prpp_c	0	0	0	0	0	0	0	0	0	0	0	0	0	0	0	0	0	0	0	0	0	0	0	0	0	0	0	0	0	0	0	0	0	0	0	0	0	0	0	0	0	0	0	0	0	0	0	0	0
3dhq_c	0	0	0	0	0	0	0	0	0	0	0	0	0	0	0	0	0	0	0	0	0	0	0	0	0	0	0	0	0	0	0	0	0	0	0	0	0	0	0	0	0	0	0	0	0	0	0	0	0
3dhsk_c	0	0	0	0	0	0	0	0	0	0	0	0	0	0	0	0	0	0	0	0	0	0	0	0	0	0	0	0	0	0	0	0	0	0	0	0	0	0	0	0	0	0	0	0	0	0	0	0	0
skm_c	0	0	0	0	0	0	0	0	0	0	0	0	0	0	0	0	0	0	0	0	0	0	0	0	0	0	0	0	0	0	0	0	0	0	0	0	0	0	0	0	0	0	0	0	0	0	0	0	0
skm5p_c	0	0	0	0	0	0	0	0	0	0	0	0	0	0	0	0	0	0	0	0	0	0	0	0	0	0	0	0	0	0	0	0	0	0	0	0	0	0	0	0	0	0	0	0	0	0	0	0	0
chor_c	0	0	0	0	0	0	0	0	0	0	0	0	0	0	0	0	0	0	0	0	0	0	0	0	0	0	0	0	0	0	0	0	0	0	0	0	0	0	0	0	0	0	0	0	0	0	0	0	0
3psme_c	0	0	0	0	0	0	0	0	0	0	0	0	0	0	0	0	0	0	0	0	0	0	0	0	0	0	0	0	0	0	0	0	0	0	0	0	0	0	0	0	0	0	0	0	0	0	0	0	0
anth_c	0	0	0	0	0	0	0	0	0	0	0	0	0	0	0	0	0	0	0	0	0	0	0	0	0	0	0	0	0	0	0	0	0	0	0	0	0	0	0	0	0	0	0	0	0	0	0	0	0
pran_c	0	0	0	0	0	0	0	0	0	0	0	0	0	0	0	0	0	0	0	0	0	0	0	0	0	0	0	0	0	0	0	0	0	0	0	0	0	0	0	0	0	0	0	0	0	0	0	0	0
2cpr5pho_c	0	0	0	0	0	0	0	0	0	0	0	0	0	0	0	0	0	0	0	0	0	0	0	0	0	0	0	0	0	0	0	0	0	0	0	0	0	0	0	0	0	0	0	0	0	0	0	0	0
3ig3pho_c	0	0	0	0	0	0	0	0	0	0	0	0	0	0	0	0	0	0	0	0	0	0	0	0	0	0	0	0	0	0	0	0	0	0	0	0	0	0	0	0	0	0	0	0	0	0	0	0	0
pphn_c	0	0	0	0	0	0	0	0	0	0	0	0	0	0	0	0	0	0	0	0	0	0	0	0	0	0	0	0	0	0	0	0	0	0	0	0	0	0	0	0	0	0	0	0	0	0	0	0	0
34hpp_c	0	0	0	0	0	0	0	0	0	0	0	0	0	0	0	0	0	0	0	0	0	0	0	0	0	0	0	0	0	0	0	0	0	0	0	0	0	0	0	0	0	0	0	0	0	0	0	0	0
phpyru_c	0	0	0	0	0	0	0	0	0	0	0	0	0	0	0	0	0	0	0	0	0	0	0	0	0	0	0	0	0	0	0	0	0	0	0	0	0	0	0	0	0	0	0	0	0	0	0	0	0
prbatpa_c	0	0	0	0	0	0	0	0	0	0	0	0	0	0	0	0	0	0	0	0	0	0	0	0	0	0	0	0	0	0	0	0	0	0	0	0	0	0	0	0	0	0	0	0	0	0	0	0	0
prbampa_c	0	0	0	0	0	0	0	0	0	0	0	0	0	0	0	0	0	0	0	0	0	0	0	0	0	0	0	0	0	0	0	0	0	0	0	0	0	0	0	0	0	0	0	0	0	0	0	0	0
prfp_c	0	0	0	0	0	0	0	0	0	0	0	0	0	0	0	0	0	0	0	0	0	0	0	0	0	0	0	0	0	0	0	0	0	0	0	0	0	0	0	0	0	0	0	0	0	0	0	0	0
prlp_c	0	0	0	0	0	0	0	0	0	0	0	0	0	0	0	0	0	0	0	0	0	0	0	0	0	0	0	0	0	0	0	0	0	0	0	0	0	0	0	0	0	0	0	0	0	0	0	0	0
aicar_c	0	0	0	0	0	0	0	0	0	0	0	0	0	0	0	0	0	0	0	0	0	0	0	0	0	0	0	0	0	0	0	0	0	0	0	0	0	0	0	0	0	0	0	0	0	0	0	0	0
eig3pho_c	0	0	0	0	0	0	0	0	0	0	0	0	0	0	0	0	0	0	0	0	0	0	0	0	0	0	0	0	0	0	0	0	0	0	0	0	0	0	0	0	0	0	0	0	0	0	0	0	0
imacp_c	0	0	0	0	0	0	0	0	0	0	0	0	0	0	0	0	0	0	0	0	0	0	0	0	0	0	0	0	0	0	0	0	0	0	0	0	0	0	0	0	0	0	0	0	0	0	0	0	0
hisp_c	0	0	0	0	0	0	0	0	0	0	0	0	0	0	0	0	0	0	0	0	0	0	0	0	0	0	0	0	0	0	0	0	0	0	0	0	0	0	0	0	0	0	0	0	0	0	0	0	0
histd_c	0	0	0	0	0	0	0	0	0	0	0	0	0	0	0	0	0	0	0	0	0	0	0	0	0	0	0	0	0	0	0	0	0	0	0	0	0	0	0	0	0	0	0	0	0	0	0	0	0
fprica_c	0	0	0	0	0	0	0	0	0	0	0	0	0	0	0	0	0	0	0	0	0	0	0	0	0	0	0	0	0	0	0	0	0	0	0	0	0	0	0	0	0	0	0	0	0	0	0	0	0
imp_c	0	0	0	0	0	0	0	0	0	0	0	0	0	0	0	0	0	0	0	0	0	0	0	0	0	0	0	0	0	0	0	0	0	0	0	0	0	0	0	0	0	0	0	0	0	0	0	0	0
dcamp_c	0	0	0	0	0	0	0	0	0	0	0	0	0	0	0	0	0	0	0	0	0	0	0	0	0	0	0	0	0	0	0	0	0	0	0	0	0	0	0	0	0	0	0	0	0	0	0	0	0
pram_c	0	0	0	0	0	0	0	0	0	0	0	0	0	0	0	0	0	0	0	0	0	0	0	0	0	0	0	0	0	0	0	0	0	0	0	0	0	0	0	0	0	0	0	0	0	0	0	0	0
gar_c	0	0	0	0	0	0	0	0	0	0	0	0	0	0	0	0	0	0	0	0	0	0	0	0	0	0	0	0	0	0	0	0	0	0	0	0	0	0	0	0	0	0	0	0	0	0	0	0	0
fgam_c	0	0	0	0	0	0	0	0	0	0	0	0	0	0	0	0	0	0	0	0	0	0	0	0	0	0	0	0	0	0	0	0	0	0	0	0	0	0	0	0	0	0	0	0	0	0	0	0	0
pramf_c	0	0	0	0	0	0	0	0	0	0	0	0	0	0	0	0	0	0	0	0	0	0	0	0	0	0	0	0	0	0	0	0	0	0	0	0	0	0	0	0	0	0	0	0	0	0	0	0	0
air_c	0	0	0	0	0	0	0	0	0	0	0	0	0	0	0	0	0	0	0	0	0	0	0	0	0	0	0	0	0	0	0	0	0	0	0	0	0	0	0	0	0	0	0	0	0	0	0	0	0
5caiz_c	0	0	0	0	0	0	0	0	0	0	0	0	0	0	0	0	0	0	0	0	0	0	0	0	0	0	0	0	0	0	0	0	0	0	0	0	0	0	0	0	0	0	0	0	0	0	0	0	0
5aizc_c	0	0	0	0	0	0	0	0	0	0	0	0	0	0	0	0	0	0	0	0	0	0	0	0	0	0	0	0	0	0	0	0	0	0	0	0	0	0	0	0	0	0	0	0	0	0	0	0	0
25aics_c	0	0	0	0	0	0	0	0	0	0	0	0	0	0	0	0	0	0	0	0	0	0	0	0	0	0	0	0	0	0	0	0	0	0	0	0	0	0	0	0	0	0	0	0	0	0	0	0	0
2aobut_c	0	0	0	0	0	0	0	0	0	0	0	0	0	0	0	0	0	0	0	0	0	0	0	0	0	0	0	0	0	0	0	0	0	0	0	0	0	0	0	0	0	0	0	0	0	0	0	0	0
malcoam_c	0	0	0	0	0	0	0	0	0	0	0	0	0	0	0	0	0	0	0	0	0	0	0	0	0	0	0	0	0	0	0	0	0	0	0	0	0	0	0	0	0	0	0	0	0	0	0	0	0
malACP_c	0	0	0	0	0	0	0	0	0	0	0	0	0	0	0	0	0	0	0	0	0	0	0	0	0	0	0	0	0	0	0	0	0	0	0	0	0	0	0	0	0	0	0	0	0	0	0	0	0
ACPA_c	0	0	0	0	0	0	0	0	0	0	0	0	0	0	0	0	0	0	0	0	0	0	0	0	0	0	0	0	0	0	0	0	0	0	0	0	0	0	0	0	0	0	0	0	0	0	0	0	0
acACP_c	0	0	0	0	0	0	0	0	0	0	0	0	0	0	0	0	0	0	0	0	0	0	0	0	0	0	0	0	0	0	0	0	0	0	0	0	0	0	0	0	0	0	0	0	0	0	0	0	0
3haACP_c	0	0	0	0	0	0	0	0	0	0	0	0	0	0	0	0	0	0	0	0	0	0	0	0	0	0	0	0	0	0	0	0	0	0	0	0	0	0	0	0	0	0	0	0	0	0	0	0	0
but2eACP_c	0	0	0	0	0	0	0	0	0	0	0	0	0	0	0	0	0	0	0	0	0	0	0	0	0	0	0	0	0	0	0	0	0	0	0	0	0	0	0	0	0	0	0	0	0	0	0	0	0
butACP_c	0	0	0	0	0	0	0	0	0	0	0	0	0	0	0	0	0	0	0	0	0	0	0	0	0	0	0	0	0	0	0	0	0	0	0	0	0	0	0	0	0	0	0	0	0	0	0	0	0
but_c	0	0	0	0	0	0	0	0	0	0	0	0	0	0	0	0	0	0	0	0	0	0	0	0	0	0	0	0	0	0	0	0	0	0	0	0	0	0	0	0	0	0	0	0	0	0	0	0	0
but_e	0	0	0	0	0	0	0	0	0	0	0	0	0	0	0	0	0	0	0	0	0	0	0	0	0	0	0	0	0	0	0	0	0	0	0	0	0	0	0	0	0	0	0	0	0	0	0	0	0
3ohexACP_c	0	0	0	0	0	0	0	0	0	0	0	0	0	0	0	0	0	0	0	0	0	0	0	0	0	0	0	0	0	0	0	0	0	0	0	0	0	0	0	0	0	0	0	0	0	0	0	0	0
3hhexACP_c	0	0	0	0	0	0	0	0	0	0	0	0	0	0	0	0	0	0	0	0	0	0	0	0	0	0	0	0	0	0	0	0	0	0	0	0	0	0	0	0	0	0	0	0	0	0	0	0	0
thex2eACP_c	0	0	0	0	0	0	0	0	0	0	0	0	0	0	0	0	0	0	0	0	0	0	0	0	0	0	0	0	0	0	0	0	0	0	0	0	0	0	0	0	0	0	0	0	0	0	0	0	0
hexACP_c	0	0	0	0	0	0	0	0	0	0	0	0	0	0	0	0	0	0	0	0	0	0	0	0	0	0	0	0	0	0	0	0	0	0	0	0	0	0	0	0	0	0	0	0	0	0	0	0	0
3ooctACP_c	0	0	0	0	0	0	0	0	0	0	0	0	0	0	0	0	0	0	0	0	0	0	0	0	0	0	0	0	0	0	0	0	0	0	0	0	0	0	0	0	0	0	0	0	0	0	0	0	0
3hoctACP_c	0	0	0	0	0	0	0	0	0	0	0	0	0	0	0	0	0	0	0	0	0	0	0	0	0	0	0	0	0	0	0	0	0	0	0	0	0	0	0	0	0	0	0	0	0	0	0	0	0
toct2eACP_c	0	0	0	0	0	0	0	0	0	0	0	0	0	0	0	0	0	0	0	0	0	0	0	0	0	0	0	0	0	0	0	0	0	0	0	0	0	0	0	0	0	0	0	0	0	0	0	0	0
ocACP_c	0	0	0	0	0	0	0	0	0	0	0	0	0	0	0	0	0	0	0	0	0	0	0	0	0	0	0	0	0	0	0	0	0	0	0	0	0	0	0	0	0	0	0	0	0	0	0	0	0
toct2eACP_c	0	0	0	0	0	0	0	0	0	0	0	0	0	0	0	0	0	0	0	0	0	0	0	0	0	0	0	0	0	0	0	0	0	0	0	0	0	0	0	0	0	0	0	0	0	0	0	0	0
octa_c	0	0	0	0	0	0	0	0	0	0	0	0	0	0	0	0	0	0	0	0	0	0	0	0	0	0	0	0	0	0	0	0	0	0	0	0	0	0	0	0	0	0	0	0	0	0	0	0	0
octa_e	0	0	0	0	0	0	0	0	0	0	0	0	0	0	0	0	0	0	0	0	0	0	0	0	0	0	0	0	0	0	0	0	0	0	0	0	0	0	0	0	0	0	0	0	0	0	0	0	0
occoao_c	0	0	0	0	0	0	0	0	0	0	0	0	0	0	0	0	0	0	0	0	0	0	0	0	0	0	0	0	0	0	0	0	0	0	0	0	0	0	0	0	0	0	0	0	0	0	0	0	0
oc2coaoc_c	0	0	0	0	0	0	0	0	0	0	0	0	0	0	0	0	0	0	0	0	0	0	0	0	0	0	0	0	0	0	0	0	0	0	0	0	0	0	0	0	0	0	0	0	0	0	0	0	0
3hocoa3_c	0	0	0	0	0	0	0	0	0	0	0	0	0	0	0	0	0	0	0	0	0	0	0	0	0	0	0	0	0	0	0	0	0	0	0	0	0	0	0	0	0	0	0	0	0	0	0	0	0
3oocoa3_c	0	0	0	0	0	0	0	0	0	0	0	0	0	0	0	0	0	0	0	0	0	0	0	0	0	0	0	0	0	0	0	0	0	0	0	0	0	0	0	0	0	0	0	0	0	0	0	0	0
hxa_c	0	0	0	0	0	0	0	0	0	0	0	0	0	0	0	0	0	0	0	0	0	0	0	0	0	0	0	0	0	0	0	0	0	0	0	0	0	0	0	0	0	0	0	0	0	0	0	0	0
hxa_e	0	0	0	0	0	0	0	0	0	0	0	0	0	0	0	0	0	0	0	0	0	0	0	0	0	0	0	0	0	0	0	0	0	0	0	0	0	0	0	0	0	0	0	0	0	0	0	0	0
hxcoah_c	0	0	0	0	0	0	0	0	0	0	0	0	0	0	0	0	0	0	0	0	0	0	0	0	0	0	0	0	0	0	0	0	0	0	0	0	0	0	0	0	0	0	0	0	0	0	0	0	0
hx2coah_c	0	0	0	0	0	0	0	0	0	0	0	0	0	0	0	0	0	0	0	0	0	0	0	0	0	0	0	0	0	0	0	0	0	0	0	0	0	0	0	0	0	0	0	0	0	0	0	0	0
fad_c	0	0	0	0	0	0	0	0	0	0	0	0	0	0	0	0	0	0	0	0	0	0	0	0	0	0	0	0	0	0	0	0	0	0	0	0	0	0	0	0	0	0	0	0	0	0	0	0	0
fadh2_c	0	0	0	0	0	0	0	0	0	0	0	0	0	0	0	0	0	0	0	0	0	0	0	0	0	0	0	0	0	0	0	0	0	0	0	0	0	0	0	0	0	0	0	0	0	0	0	0	0
3hhcoa3_c	0	0	0	0	0	0	0	0	0	0	0	0	0	0	0	0	0	0	0	0	0	0	0	0	0	0	0	0	0	0	0	0	0	0	0	0	0	0	0	0	0	0	0	0	0	0	0	0	0
3ohcoa3_c	0	0	0	0	0	0	0	0	0	0	0	0	0	0	0	0	0	0	0	0	0	0	0	0	0	0	0	0	0	0	0	0	0	0	0	0	0	0	0	0	0	0	0	0	0	0	0	0	0
btcoabt_c	0	0	0	0	0	0	0	0	0	0	0	0	0	0	0	0	0	0	0	0	0	0	0	0	0	0	0	0	0	0	0	0	0	0	0	0	0	0	0	0	0	0	0	0	0	0	0	0	0
b2coab2_c	0	0	0	0	0	0	0	0	0	0	0	0	0	0	0	0	0	0	0	0	0	0	0	0	0	0	0	0	0	0	0	0	0	0	0	0	0	0	0	0	0	0	0	0	0	0	0	0	0
3hbcoa3h3_c	0	0	0	0	0	0	0	0	0	0	0	0	0	0	0	0	0	0	0	0	0	0	0	0	0	0	0	0	0	0	0	0	0	0	0	0	0	0	0	0	0	0	0	0	0	0	0	0	0
aacoaaa_c	0	0	0	0	0	0	0	0	0	0	0	0	0	0	0	0	0	0	0	0	0	0	0	0	0	0	0	0	0	0	0	0	0	0	0	0	0	0	0	0	0	0	0	0	0	0	0	0	0
pro_L_e	0	0	0	0	0	0	0	0	0	0	0	0	0	0	0	0	0	0	0	0	0	0	0	0	0	0	0	0	0	0	0	0	0	0	0	0	0	0	0	0	0	0	0	0	0	0	0	0	0
arg_L_e	0	0	0	0	0	0	0	0	0	0	0	0	0	0	0	0	0	0	0	0	0	0	0	0	0	0	0	0	0	0	0	0	0	0	0	0	0	0	0	0	0	0	0	0	0	0	0	0	0
asp_L_e	0	0	0	0	0	0	0	0	0	0	0	0	0	0	0	0	0	0	0	0	0	0	0	0	0	0	0	0	0	0	0	0	0	0	0	0	0	0	0	0	0	0	0	0	0	0	0	0	0
asn_L_e	0	0	0	0	0	0	0	0	0	0	0	0	0	0	0	0	0	0	0	0	0	0	0	0	0	0	0	0	0	0	0	0	0	0	0	0	0	0	0	0	0	0	0	0	0	0	0	0	0
ala_L_e	0	0	0	0	0	0	0	0	0	0	0	0	0	0	0	0	0	0	0	0	0	0	0	0	0	0	0	0	0	0	0	0	0	0	0	0	0	0	0	0	0	0	0	0	0	0	0	0	0
ser_L_e	0	0	0	0	0	0	0	0	0	0	0	0	0	0	0	0	0	0	0	0	0	0	0	0	0	0	0	0	0	0	0	0	0	0	0	0	0	0	0	0	0	0	0	0	0	0	0	0	0
gly_e	0	0	0	0	0	0	0	0	0	0	0	0	0	0	0	0	0	0	0	0	0	0	0	0	0	0	0	0	0	0	0	0	0	0	0	0	0	0	0	0	0	0	0	0	0	0	0	0	0
thr_L_e	0	0	0	0	0	0	0	0	0	0	0	0	0	0	0	0	0	0	0	0	0	0	0	0	0	0	0	0	0	0	0	0	0	0	0	0	0	0	0	0	0	0	0	0	0	0	0	0	0
cys_L_e	0	0	0	0	0	0	0	0	0	0	0	0	0	0	0	0	0	0	0	0	0	0	0	0	0	0	0	0	0	0	0	0	0	0	0	0	0	0	0	0	0	0	0	0	0	0	0	0	0
lys_L_e	0	0	0	0	0	0	0	0	0	0	0	0	0	0	0	0	0	0	0	0	0	0	0	0	0	0	0	0	0	0	0	0	0	0	0	0	0	0	0	0	0	0	0	0	0	0	0	0	0
val_L_e	0	0	0	0	0	0	0	0	0	0	0	0	0	0	0	0	0	0	0	0	0	0	0	0	0	0	0	0	0	0	0	0	0	0	0	0	0	0	0	0	0	0	0	0	0	0	0	0	0
met_L_e	0	0	0	0	0	0	0	0	0	0	0	0	0	0	0	0	0	0	0	0	0	0	0	0	0	0	0	0	0	0	0	0	0	0	0	0	0	0	0	0	0	0	0	0	0	0	0	0	0
leu_L_e	0	0	0	0	0	0	0	0	0	0	0	0	0	0	0	0	0	0	0	0	0	0	0	0	0	0	0	0	0	0	0	0	0	0	0	0	0	0	0	0	0	0	0	0	0	0	0	0	0
ile_L_e	0	0	0	0	0	0	0	0	0	0	0	0	0	0	0	0	0	0	0	0	0	0	0	0	0	0	0	0	0	0	0	0	0	0	0	0	0	0	0	0	0	0	0	0	0	0	0	0	0
phe_L_e	0	0	0	0	0	0	0	0	0	0	0	0	0	0	0	0	0	0	0	0	0	0	0	0	0	0	0	0	0	0	0	0	0	0	0	0	0	0	0	0	0	0	0	0	0	0	0	0	0
tyr_L_e	0	0	0	0	0	0	0	0	0	0	0	0	0	0	0	0	0	0	0	0	0	0	0	0	0	0	0	0	0	0	0	0	0	0	0	0	0	0	0	0	0	0	0	0	0	0	0	0	0
trp_L_e	0	0	0	0	0	0	0	0	0	0	0	0	0	0	0	0	0	0	0	0	0	0	0	0	0	0	0	0	0	0	0	0	0	0	0	0	0	0	0	0	0	0	0	0	0	0	0	0	0
his_L_e	0	0	0	0	0	0	0	0	0	0	0	0	0	0	0	0	0	0	0	0	0	0	0	0	0	0	0	0	0	0	0	0	0	0	0	0	0	0	0	0	0	0	0	0	0	0	0	0	0
3odecACP_c	0	0	0	0	0	0	0	0	0	0	0	0	0	0	0	0	0	0	0	0	0	0	0	0	0	0	0	0	0	0	0	0	0	0	0	0	0	0	0	0	0	0	0	0	0	0	0	0	0
dcaACP_c	0	0	0	0	0	0	0	0	0	0	0	0	0	0	0	0	0	0	0	0	0	0	0	0	0	0	0	0	0	0	0	0	0	0	0	0	0	0	0	0	0	0	0	0	0	0	0	0	0
3oddecACP_c	0	0	0	0	0	0	0	0	0	0	0	0	0	0	0	0	0	0	0	0	0	0	0	0	0	0	0	0	0	0	0	0	0	0	0	0	0	0	0	0	0	0	0	0	0	0	0	0	0
cdec3eACP_c	0	0	0	0	0	0	0	0	0	0	0	0	0	0	0	0	0	0	0	0	0	0	0	0	0	0	0	0	0	0	0	0	0	0	0	0	0	0	0	0	0	0	0	0	0	0	0	0	0
3ocddec5eACP3oc_c	0	0	0	0	0	0	0	0	0	0	0	0	0	0	0	0	0	0	0	0	0	0	0	0	0	0	0	0	0	0	0	0	0	0	0	0	0	0	0	0	0	0	0	0	0	0	0	0	0
ddcaACPd_c	0	0	0	0	0	0	0	0	0	0	0	0	0	0	0	0	0	0	0	0	0	0	0	0	0	0	0	0	0	0	0	0	0	0	0	0	0	0	0	0	0	0	0	0	0	0	0	0	0
3omrsACP_c	0	0	0	0	0	0	0	0	0	0	0	0	0	0	0	0	0	0	0	0	0	0	0	0	0	0	0	0	0	0	0	0	0	0	0	0	0	0	0	0	0	0	0	0	0	0	0	0	0
cddec5eACP_c	0	0	0	0	0	0	0	0	0	0	0	0	0	0	0	0	0	0	0	0	0	0	0	0	0	0	0	0	0	0	0	0	0	0	0	0	0	0	0	0	0	0	0	0	0	0	0	0	0
3ocmrs7eACP_c	0	0	0	0	0	0	0	0	0	0	0	0	0	0	0	0	0	0	0	0	0	0	0	0	0	0	0	0	0	0	0	0	0	0	0	0	0	0	0	0	0	0	0	0	0	0	0	0	0
myrsACP_c	0	0	0	0	0	0	0	0	0	0	0	0	0	0	0	0	0	0	0	0	0	0	0	0	0	0	0	0	0	0	0	0	0	0	0	0	0	0	0	0	0	0	0	0	0	0	0	0	0
3opalmACP3op_c	0	0	0	0	0	0	0	0	0	0	0	0	0	0	0	0	0	0	0	0	0	0	0	0	0	0	0	0	0	0	0	0	0	0	0	0	0	0	0	0	0	0	0	0	0	0	0	0	0
tdeACP_c	0	0	0	0	0	0	0	0	0	0	0	0	0	0	0	0	0	0	0	0	0	0	0	0	0	0	0	0	0	0	0	0	0	0	0	0	0	0	0	0	0	0	0	0	0	0	0	0	0
3ocpalm9eACP_c	0	0	0	0	0	0	0	0	0	0	0	0	0	0	0	0	0	0	0	0	0	0	0	0	0	0	0	0	0	0	0	0	0	0	0	0	0	0	0	0	0	0	0	0	0	0	0	0	0
palmACP_c	0	0	0	0	0	0	0	0	0	0	0	0	0	0	0	0	0	0	0	0	0	0	0	0	0	0	0	0	0	0	0	0	0	0	0	0	0	0	0	0	0	0	0	0	0	0	0	0	0
3ooctdACP_c	0	0	0	0	0	0	0	0	0	0	0	0	0	0	0	0	0	0	0	0	0	0	0	0	0	0	0	0	0	0	0	0	0	0	0	0	0	0	0	0	0	0	0	0	0	0	0	0	0
hdeACP_c	0	0	0	0	0	0	0	0	0	0	0	0	0	0	0	0	0	0	0	0	0	0	0	0	0	0	0	0	0	0	0	0	0	0	0	0	0	0	0	0	0	0	0	0	0	0	0	0	0
3hdecACP_c	0	0	0	0	0	0	0	0	0	0	0	0	0	0	0	0	0	0	0	0	0	0	0	0	0	0	0	0	0	0	0	0	0	0	0	0	0	0	0	0	0	0	0	0	0	0	0	0	0
3hddecACP_c	0	0	0	0	0	0	0	0	0	0	0	0	0	0	0	0	0	0	0	0	0	0	0	0	0	0	0	0	0	0	0	0	0	0	0	0	0	0	0	0	0	0	0	0	0	0	0	0	0
3hcddec5eACP_c	0	0	0	0	0	0	0	0	0	0	0	0	0	0	0	0	0	0	0	0	0	0	0	0	0	0	0	0	0	0	0	0	0	0	0	0	0	0	0	0	0	0	0	0	0	0	0	0	0
3hmrsACP_c	0	0	0	0	0	0	0	0	0	0	0	0	0	0	0	0	0	0	0	0	0	0	0	0	0	0	0	0	0	0	0	0	0	0	0	0	0	0	0	0	0	0	0	0	0	0	0	0	0
3hcmrs7eACP_c	0	0	0	0	0	0	0	0	0	0	0	0	0	0	0	0	0	0	0	0	0	0	0	0	0	0	0	0	0	0	0	0	0	0	0	0	0	0	0	0	0	0	0	0	0	0	0	0	0
3hpalmACP_c	0	0	0	0	0	0	0	0	0	0	0	0	0	0	0	0	0	0	0	0	0	0	0	0	0	0	0	0	0	0	0	0	0	0	0	0	0	0	0	0	0	0	0	0	0	0	0	0	0
3hcpalm9eACP_c	0	0	0	0	0	0	0	0	0	0	0	0	0	0	0	0	0	0	0	0	0	0	0	0	0	0	0	0	0	0	0	0	0	0	0	0	0	0	0	0	0	0	0	0	0	0	0	0	0
3hoctaACP_c	0	0	0	0	0	0	0	0	0	0	0	0	0	0	0	0	0	0	0	0	0	0	0	0	0	0	0	0	0	0	0	0	0	0	0	0	0	0	0	0	0	0	0	0	0	0	0	0	0
tdec2eACP_c	0	0	0	0	0	0	0	0	0	0	0	0	0	0	0	0	0	0	0	0	0	0	0	0	0	0	0	0	0	0	0	0	0	0	0	0	0	0	0	0	0	0	0	0	0	0	0	0	0
tddec2eACP_c	0	0	0	0	0	0	0	0	0	0	0	0	0	0	0	0	0	0	0	0	0	0	0	0	0	0	0	0	0	0	0	0	0	0	0	0	0	0	0	0	0	0	0	0	0	0	0	0	0
t3c5ddeceACP_c	0	0	0	0	0	0	0	0	0	0	0	0	0	0	0	0	0	0	0	0	0	0	0	0	0	0	0	0	0	0	0	0	0	0	0	0	0	0	0	0	0	0	0	0	0	0	0	0	0
tmrs2eACP_c	0	0	0	0	0	0	0	0	0	0	0	0	0	0	0	0	0	0	0	0	0	0	0	0	0	0	0	0	0	0	0	0	0	0	0	0	0	0	0	0	0	0	0	0	0	0	0	0	0
t3c7mrseACP_c	0	0	0	0	0	0	0	0	0	0	0	0	0	0	0	0	0	0	0	0	0	0	0	0	0	0	0	0	0	0	0	0	0	0	0	0	0	0	0	0	0	0	0	0	0	0	0	0	0
tpalm2eACP_c	0	0	0	0	0	0	0	0	0	0	0	0	0	0	0	0	0	0	0	0	0	0	0	0	0	0	0	0	0	0	0	0	0	0	0	0	0	0	0	0	0	0	0	0	0	0	0	0	0
t3c9palmeACP_c	0	0	0	0	0	0	0	0	0	0	0	0	0	0	0	0	0	0	0	0	0	0	0	0	0	0	0	0	0	0	0	0	0	0	0	0	0	0	0	0	0	0	0	0	0	0	0	0	0
ocdcaACP_c	0	0	0	0	0	0	0	0	0	0	0	0	0	0	0	0	0	0	0	0	0	0	0	0	0	0	0	0	0	0	0	0	0	0	0	0	0	0	0	0	0	0	0	0	0	0	0	0	0
toctd2eACP_c	0	0	0	0	0	0	0	0	0	0	0	0	0	0	0	0	0	0	0	0	0	0	0	0	0	0	0	0	0	0	0	0	0	0	0	0	0	0	0	0	0	0	0	0	0	0	0	0	0
t3c11vaceACP_c	0	0	0	0	0	0	0	0	0	0	0	0	0	0	0	0	0	0	0	0	0	0	0	0	0	0	0	0	0	0	0	0	0	0	0	0	0	0	0	0	0	0	0	0	0	0	0	0	0
octeACP_c	0	0	0	0	0	0	0	0	0	0	0	0	0	0	0	0	0	0	0	0	0	0	0	0	0	0	0	0	0	0	0	0	0	0	0	0	0	0	0	0	0	0	0	0	0	0	0	0	0
dcacoad_c	0	0	0	0	0	0	0	0	0	0	0	0	0	0	0	0	0	0	0	0	0	0	0	0	0	0	0	0	0	0	0	0	0	0	0	0	0	0	0	0	0	0	0	0	0	0	0	0	0
dcad_c	0	0	0	0	0	0	0	0	0	0	0	0	0	0	0	0	0	0	0	0	0	0	0	0	0	0	0	0	0	0	0	0	0	0	0	0	0	0	0	0	0	0	0	0	0	0	0	0	0
ddcacoad_c	0	0	0	0	0	0	0	0	0	0	0	0	0	0	0	0	0	0	0	0	0	0	0	0	0	0	0	0	0	0	0	0	0	0	0	0	0	0	0	0	0	0	0	0	0	0	0	0	0
ddcadd_c	0	0	0	0	0	0	0	0	0	0	0	0	0	0	0	0	0	0	0	0	0	0	0	0	0	0	0	0	0	0	0	0	0	0	0	0	0	0	0	0	0	0	0	0	0	0	0	0	0
tdcoat_c	0	0	0	0	0	0	0	0	0	0	0	0	0	0	0	0	0	0	0	0	0	0	0	0	0	0	0	0	0	0	0	0	0	0	0	0	0	0	0	0	0	0	0	0	0	0	0	0	0
ttdcat_c	0	0	0	0	0	0	0	0	0	0	0	0	0	0	0	0	0	0	0	0	0	0	0	0	0	0	0	0	0	0	0	0	0	0	0	0	0	0	0	0	0	0	0	0	0	0	0	0	0
ttdceat_c	0	0	0	0	0	0	0	0	0	0	0	0	0	0	0	0	0	0	0	0	0	0	0	0	0	0	0	0	0	0	0	0	0	0	0	0	0	0	0	0	0	0	0	0	0	0	0	0	0
tdecoat_c	0	0	0	0	0	0	0	0	0	0	0	0	0	0	0	0	0	0	0	0	0	0	0	0	0	0	0	0	0	0	0	0	0	0	0	0	0	0	0	0	0	0	0	0	0	0	0	0	0
hdcahd_c	0	0	0	0	0	0	0	0	0	0	0	0	0	0	0	0	0	0	0	0	0	0	0	0	0	0	0	0	0	0	0	0	0	0	0	0	0	0	0	0	0	0	0	0	0	0	0	0	0
pmtcoap_c	0	0	0	0	0	0	0	0	0	0	0	0	0	0	0	0	0	0	0	0	0	0	0	0	0	0	0	0	0	0	0	0	0	0	0	0	0	0	0	0	0	0	0	0	0	0	0	0	0
hdceah_c	0	0	0	0	0	0	0	0	0	0	0	0	0	0	0	0	0	0	0	0	0	0	0	0	0	0	0	0	0	0	0	0	0	0	0	0	0	0	0	0	0	0	0	0	0	0	0	0	0
hdcoah_c	0	0	0	0	0	0	0	0	0	0	0	0	0	0	0	0	0	0	0	0	0	0	0	0	0	0	0	0	0	0	0	0	0	0	0	0	0	0	0	0	0	0	0	0	0	0	0	0	0
ocdcaoc_c	0	0	0	0	0	0	0	0	0	0	0	0	0	0	0	0	0	0	0	0	0	0	0	0	0	0	0	0	0	0	0	0	0	0	0	0	0	0	0	0	0	0	0	0	0	0	0	0	0
stcoas_c	0	0	0	0	0	0	0	0	0	0	0	0	0	0	0	0	0	0	0	0	0	0	0	0	0	0	0	0	0	0	0	0	0	0	0	0	0	0	0	0	0	0	0	0	0	0	0	0	0
odecoaod_c	0	0	0	0	0	0	0	0	0	0	0	0	0	0	0	0	0	0	0	0	0	0	0	0	0	0	0	0	0	0	0	0	0	0	0	0	0	0	0	0	0	0	0	0	0	0	0	0	0
ocdceaod_c	0	0	0	0	0	0	0	0	0	0	0	0	0	0	0	0	0	0	0	0	0	0	0	0	0	0	0	0	0	0	0	0	0	0	0	0	0	0	0	0	0	0	0	0	0	0	0	0	0
3odcoa3od_c	0	0	0	0	0	0	0	0	0	0	0	0	0	0	0	0	0	0	0	0	0	0	0	0	0	0	0	0	0	0	0	0	0	0	0	0	0	0	0	0	0	0	0	0	0	0	0	0	0
3oddcoa3od_c	0	0	0	0	0	0	0	0	0	0	0	0	0	0	0	0	0	0	0	0	0	0	0	0	0	0	0	0	0	0	0	0	0	0	0	0	0	0	0	0	0	0	0	0	0	0	0	0	0
3otdcoa3ot_c	0	0	0	0	0	0	0	0	0	0	0	0	0	0	0	0	0	0	0	0	0	0	0	0	0	0	0	0	0	0	0	0	0	0	0	0	0	0	0	0	0	0	0	0	0	0	0	0	0
3ohdcoa3ohd_c	0	0	0	0	0	0	0	0	0	0	0	0	0	0	0	0	0	0	0	0	0	0	0	0	0	0	0	0	0	0	0	0	0	0	0	0	0	0	0	0	0	0	0	0	0	0	0	0	0
3oodcoa3ood_c	0	0	0	0	0	0	0	0	0	0	0	0	0	0	0	0	0	0	0	0	0	0	0	0	0	0	0	0	0	0	0	0	0	0	0	0	0	0	0	0	0	0	0	0	0	0	0	0	0
3hdcoa3hd_c	0	0	0	0	0	0	0	0	0	0	0	0	0	0	0	0	0	0	0	0	0	0	0	0	0	0	0	0	0	0	0	0	0	0	0	0	0	0	0	0	0	0	0	0	0	0	0	0	0
3hddcoa3hd_c	0	0	0	0	0	0	0	0	0	0	0	0	0	0	0	0	0	0	0	0	0	0	0	0	0	0	0	0	0	0	0	0	0	0	0	0	0	0	0	0	0	0	0	0	0	0	0	0	0
3hhdcoa3hhd_c	0	0	0	0	0	0	0	0	0	0	0	0	0	0	0	0	0	0	0	0	0	0	0	0	0	0	0	0	0	0	0	0	0	0	0	0	0	0	0	0	0	0	0	0	0	0	0	0	0
3hodcoa3hod_c	0	0	0	0	0	0	0	0	0	0	0	0	0	0	0	0	0	0	0	0	0	0	0	0	0	0	0	0	0	0	0	0	0	0	0	0	0	0	0	0	0	0	0	0	0	0	0	0	0
dc2coadc_c	0	0	0	0	0	0	0	0	0	0	0	0	0	0	0	0	0	0	0	0	0	0	0	0	0	0	0	0	0	0	0	0	0	0	0	0	0	0	0	0	0	0	0	0	0	0	0	0	0
dd2coadd_c	0	0	0	0	0	0	0	0	0	0	0	0	0	0	0	0	0	0	0	0	0	0	0	0	0	0	0	0	0	0	0	0	0	0	0	0	0	0	0	0	0	0	0	0	0	0	0	0	0
td2coatd_c	0	0	0	0	0	0	0	0	0	0	0	0	0	0	0	0	0	0	0	0	0	0	0	0	0	0	0	0	0	0	0	0	0	0	0	0	0	0	0	0	0	0	0	0	0	0	0	0	0
hdd2coahd_c	0	0	0	0	0	0	0	0	0	0	0	0	0	0	0	0	0	0	0	0	0	0	0	0	0	0	0	0	0	0	0	0	0	0	0	0	0	0	0	0	0	0	0	0	0	0	0	0	0
od2coaod_c	0	0	0	0	0	0	0	0	0	0	0	0	0	0	0	0	0	0	0	0	0	0	0	0	0	0	0	0	0	0	0	0	0	0	0	0	0	0	0	0	0	0	0	0	0	0	0	0	0
dcad_e	0	0	0	0	0	0	0	0	0	0	0	0	0	0	0	0	0	0	0	0	0	0	0	0	0	0	0	0	0	0	0	0	0	0	0	0	0	0	0	0	0	0	0	0	0	0	0	0	0
ddcad_e	0	0	0	0	0	0	0	0	0	0	0	0	0	0	0	0	0	0	0	0	0	0	0	0	0	0	0	0	0	0	0	0	0	0	0	0	0	0	0	0	0	0	0	0	0	0	0	0	0
ocdcaoc_e	0	0	0	0	0	0	0	0	0	0	0	0	0	0	0	0	0	0	0	0	0	0	0	0	0	0	0	0	0	0	0	0	0	0	0	0	0	0	0	0	0	0	0	0	0	0	0	0	0
ttdcat_e	0	0	0	0	0	0	0	0	0	0	0	0	0	0	0	0	0	0	0	0	0	0	0	0	0	0	0	0	0	0	0	0	0	0	0	0	0	0	0	0	0	0	0	0	0	0	0	0	0
hdcah_e	0	0	0	0	0	0	0	0	0	0	0	0	0	0	0	0	0	0	0	0	0	0	0	0	0	0	0	0	0	0	0	0	0	0	0	0	0	0	0	0	0	0	0	0	0	0	0	0	0
ala_D_c	0	0	0	0	0	0	0	0	0	0	0	0	0	0	0	0	0	0	0	0	0	0	0	0	0	0	0	0	0	0	0	0	0	0	0	0	0	0	0	0	0	0	0	0	0	0	0	0	0
sucargs_c	0	0	0	0	0	0	0	0	0	0	0	0	0	0	0	0	0	0	0	0	0	0	0	0	0	0	0	0	0	0	0	0	0	0	0	0	0	0	0	0	0	0	0	0	0	0	0	0	0
sucorns_c	0	0	0	0	0	0	0	0	0	0	0	0	0	0	0	0	0	0	0	0	0	0	0	0	0	0	0	0	0	0	0	0	0	0	0	0	0	0	0	0	0	0	0	0	0	0	0	0	0
sucglus_c	0	0	0	0	0	0	0	0	0	0	0	0	0	0	0	0	0	0	0	0	0	0	0	0	0	0	0	0	0	0	0	0	0	0	0	0	0	0	0	0	0	0	0	0	0	0	0	0	0
agma_c	0	0	0	0	0	0	0	0	0	0	0	0	0	0	0	0	0	0	0	0	0	0	0	0	0	0	0	0	0	0	0	0	0	0	0	0	0	0	0	0	0	0	0	0	0	0	0	0	0
ptrcp_c	0	0	0	0	0	0	0	0	0	0	0	0	0	0	0	0	0	0	0	0	0	0	0	0	0	0	0	0	0	0	0	0	0	0	0	0	0	0	0	0	0	0	0	0	0	0	0	0	0
ggptrcg_c	0	0	0	0	0	0	0	0	0	0	0	0	0	0	0	0	0	0	0	0	0	0	0	0	0	0	0	0	0	0	0	0	0	0	0	0	0	0	0	0	0	0	0	0	0	0	0	0	0
ggbutalg_c	0	0	0	0	0	0	0	0	0	0	0	0	0	0	0	0	0	0	0	0	0	0	0	0	0	0	0	0	0	0	0	0	0	0	0	0	0	0	0	0	0	0	0	0	0	0	0	0	0
h2o2h2_c	0	0	0	0	0	0	0	0	0	0	0	0	0	0	0	0	0	0	0	0	0	0	0	0	0	0	0	0	0	0	0	0	0	0	0	0	0	0	0	0	0	0	0	0	0	0	0	0	0
4abut4_c	0	0	0	0	0	0	0	0	0	0	0	0	0	0	0	0	0	0	0	0	0	0	0	0	0	0	0	0	0	0	0	0	0	0	0	0	0	0	0	0	0	0	0	0	0	0	0	0	0
sucsals_c	0	0	0	0	0	0	0	0	0	0	0	0	0	0	0	0	0	0	0	0	0	0	0	0	0	0	0	0	0	0	0	0	0	0	0	0	0	0	0	0	0	0	0	0	0	0	0	0	0
4abutn4_c	0	0	0	0	0	0	0	0	0	0	0	0	0	0	0	0	0	0	0	0	0	0	0	0	0	0	0	0	0	0	0	0	0	0	0	0	0	0	0	0	0	0	0	0	0	0	0	0	0
15dap15_c	0	0	0	0	0	0	0	0	0	0	0	0	0	0	0	0	0	0	0	0	0	0	0	0	0	0	0	0	0	0	0	0	0	0	0	0	0	0	0	0	0	0	0	0	0	0	0	0	0
15dap15_e	0	0	0	0	0	0	0	0	0	0	0	0	0	0	0	0	0	0	0	0	0	0	0	0	0	0	0	0	0	0	0	0	0	0	0	0	0	0	0	0	0	0	0	0	0	0	0	0	0
1pyr5c_c	0	0	0	0	0	0	0	0	0	0	0	0	0	0	0	0	0	0	0	0	0	0	0	0	0	0	0	0	0	0	0	0	0	0	0	0	0	0	0	0	0	0	0	0	0	0	0	0	0
aacta_c	0	0	0	0	0	0	0	0	0	0	0	0	0	0	0	0	0	0	0	0	0	0	0	0	0	0	0	0	0	0	0	0	0	0	0	0	0	0	0	0	0	0	0	0	0	0	0	0	0
mthgxlm_c	0	0	0	0	0	0	0	0	0	0	0	0	0	0	0	0	0	0	0	0	0	0	0	0	0	0	0	0	0	0	0	0	0	0	0	0	0	0	0	0	0	0	0	0	0	0	0	0	0
acetola_c	0	0	0	0	0	0	0	0	0	0	0	0	0	0	0	0	0	0	0	0	0	0	0	0	0	0	0	0	0	0	0	0	0	0	0	0	0	0	0	0	0	0	0	0	0	0	0	0	0
12ppd_R_c	0	0	0	0	0	0	0	0	0	0	0	0	0	0	0	0	0	0	0	0	0	0	0	0	0	0	0	0	0	0	0	0	0	0	0	0	0	0	0	0	0	0	0	0	0	0	0	0	0
12ppd_R_e	0	0	0	0	0	0	0	0	0	0	0	0	0	0	0	0	0	0	0	0	0	0	0	0	0	0	0	0	0	0	0	0	0	0	0	0	0	0	0	0	0	0	0	0	0	0	0	0	0
lgt_S_c	0	0	0	0	0	0	0	0	0	0	0	0	0	0	0	0	0	0	0	0	0	0	0	0	0	0	0	0	0	0	0	0	0	0	0	0	0	0	0	0	0	0	0	0	0	0	0	0	0
gthrd_c	0	0	0	0	0	0	0	0	0	0	0	0	0	0	0	0	0	0	0	0	0	0	0	0	0	0	0	0	0	0	0	0	0	0	0	0	0	0	0	0	0	0	0	0	0	0	0	0	0
gg4abutg_c	0	0	0	0	0	0	0	0	0	0	0	0	0	0	0	0	0	0	0	0	0	0	0	0	0	0	0	0	0	0	0	0	0	0	0	0	0	0	0	0	0	0	0	0	0	0	0	0	0
glycogen_c	0	0	0	0	0	0	0	0	0	0	0	0	0	0	0	0	0	0	0	0	0	0	0	0	0	0	0	0	0	0	0	0	0	0	0	0	0	0	0	0	0	0	0	0	0	0	0	0	0
3htdcoa3ht_c	0	0	0	0	0	0	0	0	0	0	0	0	0	0	0	0	0	0	0	0	0	0	0	0	0	0	0	0	0	0	0	0	0	0	0	0	0	0	0	0	0	0	0	0	0	0	0	0	0
for_c	0	0	0	0	0	0	0	0	0	0	0	0	0	0	0	0	0	0	0	0	0	0	0	0	0	0	0	0	0	0	0	0	0	0	0	0	0	0	0	0	0	0	0	0	0	0	0	0	0
glyc_c	0	0	0	0	0	0	0	0	0	0	0	0	0	0	0	0	0	0	0	0	0	0	0	0	0	0	0	0	0	0	0	0	0	0	0	0	0	0	0	0	0	0	0	0	0	0	0	0	0
glyc3p_c	0	0	0	0	0	0	0	0	0	0	0	0	0	0	0	0	0	0	0	0	0	0	0	0	0	0	0	0	0	0	0	0	0	0	0	0	0	0	0	0	0	0	0	0	0	0	0	0	0
for_e	0	0	0	0	0	0	0	0	0	0	0	0	0	0	0	0	0	0	0	0	0	0	0	0	0	0	0	0	0	0	0	0	0	0	0	0	0	0	0	0	0	0	0	0	0	0	0	0	0
glyc_e	0	0	0	0	0	0	0	0	0	0	0	0	0	0	0	0	0	0	0	0	0	0	0	0	0	0	0	0	0	0	0	0	0	0	0	0	0	0	0	0	0	0	0	0	0	0	0	0	0
[truncated: 408 more columns]

## Sheet: References
	No.	TITLE	AUTHORS	JOURNALNAME	VOLUME	ISSUE	STARTPAGE	ENDPAGE	PUBMEDID
	1	A genome-scale metabolic reconstruction for Escherichia coli K-12 MG1655 that accounts for 1260 ORFs and thermodynamic information.	Feist AM, Henry CS, Reed JL, Krummenacker M, Joyce AR, Karp PD, Broadbelt LJ, Hatzimanikatis V, Palsson BØ.	Mol Syst Biol.	3	1			17593909
	2	BRENDA in 2013: integrated reactions, kinetic data, enzyme function data, improved disease classification: new options and contents in BRENDA.	Schomburg I, Chang A, Placzek S, Söhngen C, Rother M, Lang M, Munaretto C, Ulas S, Stelzer M, Grote A, Scheer M, Schomburg D.	Nucleic Acids Res.	41		764	772	23203881
	3	EcoCyc: fusing model organism databases with systems biology.	Keseler IM, Mackie A, Peralta-Gil M, Santos-Zavaleta A, Gama-Castro S, Bonavides-Martínez C, Fulcher C, Huerta AM, Kothari A, Krummenacker M, Latendresse M, Muñiz-Rascado L, Ong Q, Paley S, Schröder I, Shearer AG, Subhraveti P, Travers M, Weerasinghe D, Weiss V, Collado-Vides J, Gunsalus RP, Paulsen I, Karp PD.	Nucleic Acids Res.	41		101	117	23143106
