# Supplementary material for: A genome-scale Escherichia coli kinetic metabolic model k-ecoli457 satisfying flux data for multiple mutant strains
Source: Nat Commun. 2016 Dec 20;7:13806. doi: 10.1038/ncomms13806 (PMC5187423; doi:10.1038/ncomms13806)
Supplement: Supplementary Software 1 — MATLAB version of the model [file ncomms13806-s4.zip]

Archive with 6 entries (3 files):
- Supplementary Software 1/
- Supplementary Software 1/.DS_Store
- __MACOSX/
- __MACOSX/Supplementary Software 1/
- __MACOSX/Supplementary Software 1/._.DS_Store
- Supplementary Software 1/k-ecoli457.zip
